# Supplementary material for: Bis[1,3-bis­(1-ethyl-1H-benzimidazol-2-yl)-2-oxapropane]­cadmium(II) dipicrate dimethyl­formamide disolvate
Source: Acta Crystallogr Sect E Struct Rep Online. 2011 May 20;67(Pt 6):m768. doi: 10.1107/S1600536811018228 (PMC3120347; doi:10.1107/S1600536811018228)
Supplement: Supplementary file 1 [file e-67-0m768-sup1.cif]

##############################################################################
#                                                                            #
# This CIF contains the data in a paper accepted for publication in          #
# Acta Crystallographica Section E. It conforms to the requirements of       #
# Notes for Authors for Acta Crystallographica Section E, and has been       #
# peer reviewed under the auspices of the IUCr Commission on Journals.       #
#                                                                            #
# Full details of the Crystallographic Information File format               #
# are given in the paper "The Crystallographic Information File (CIF):       #
# a New Standard Archive File for Crystallography" by S. R. Hall, F. H.      #
# Allen and I. D. Brown [Acta Cryst. (1991), A47, 655-685].                  #
#                                                                            #
# The current version of the core CIF dictionary is obtainable from          #
# ftp://ftp.iucr.org/pub/cif_core.dic.                                       #
#                                                                            #
# Software is freely available for graphical display of the structure(s)     #
# in this CIF. For information consult the CIF software page                 #
# http://www.iucr.org/resources/cif/software.                                #
#                                                                            #
# This file may be used for bona fide research purposes within the           #
# scientific community so long as proper attribution is given to the journal # 
# article from which it was obtained.                                        #
#                                                                            #
##############################################################################
data_global
_audit_creation_method     SHELXL-97
_journal_data_validation_number     ?
_journal_date_recd_electronic     2011-03-29
_journal_date_accepted     2011-05-13
_journal_name_full     'Acta Crystallographica, Section E'
_journal_year     2011
_journal_volume     67
_journal_issue      6
_journal_page_first     m768
_journal_page_last     m768
_journal_paper_category     QM
_journal_coeditor_code     RN2085
_publ_contact_author_name     'Huilu Wu'
_publ_contact_author_address
;
 School of Chemical and Biological Engineering
 Lanzhou Jiaotong University
 Lanzhou 730070
 China
;
_publ_contact_author_email     wuhuilu@163.com
_publ_contact_author_fax     '+86 931 4956512'
_publ_contact_author_phone     '+86 013893117544'
_publ_section_title
;
Bis[1,3-bis(1-ethyl-1<i>H</i>-benzimidazol-2-yl)-2-oxapropane]cadmium(II)
dipicrate dimethylformamide disolvate
;
loop_
    _publ_author_name
    _publ_author_address
    'Huilu Wu'
;
School of Chemical and Biological Engineering
Lanzhou Jiaotong University
Lanzhou 730070
People's Republic of China
;
    'Bin Liu'
;
School of Chemical and Biological Engineering
Lanzhou Jiaotong University
Lanzhou 730070
People's Republic of China
;
    'Fan Kou'
;
School of Chemical and Biological Engineering
Lanzhou Jiaotong University
Lanzhou 730070
People's Republic of China
;
    'Fei Jia'
;
School of Chemical and Biological Engineering
Lanzhou Jiaotong University
Lanzhou 730070
People's Republic of China
;
    'Jin Kong'
;
School of Chemical and Biological Engineering
Lanzhou Jiaotong University
Lanzhou 730070
People's Republic of China
;
data_I
_chemical_name_systematic
;
Bis[1,3-bis(1-ethyl-1<i>H</i>-benzimidazol-2-yl)-2-oxapropane]cadmium(II)
dipicrate dimethylformamide disolvate
;
_chemical_name_common     ?
_chemical_formula_moiety     'C40 H44 Cd1 N8 O2 2+, 2(C6 H2 N3 O7-), 2C3 H7 N O'
_chemical_formula_sum     'C58 H62 Cd1 N16 O18'
_chemical_formula_iupac     '[Cd (C20 H22 N4 O)2] (C6 H2 N3 O7)2, 2C3 H7 N O'
_chemical_formula_weight     1383.65
_chemical_melting_point     ?
_symmetry_cell_setting     triclinic
_symmetry_space_group_name_H-M     'P -1'
loop_
    _symmetry_equiv_pos_as_xyz
    'x, y, z'
    '-x, -y, -z'
_cell_length_a     14.1182(3)
_cell_length_b     14.3444(3)
_cell_length_c     16.0971(4)
_cell_angle_alpha     98.2870(10)
_cell_angle_beta     107.9690(10)
_cell_angle_gamma     95.5260(10)
_cell_volume     3034.05(12)
_cell_formula_units_Z     2
_cell_measurement_reflns_used     7749
_cell_measurement_theta_min     3.16
_cell_measurement_theta_max     27.5
_cell_measurement_temperature     153(2)
_exptl_crystal_description     block
_exptl_crystal_colour     yellow
_exptl_crystal_size_max     0.33
_exptl_crystal_size_mid     0.25
_exptl_crystal_size_min     0.14
_exptl_crystal_density_diffrn     1.515
_exptl_crystal_density_meas     ?
_exptl_crystal_density_method     'not measured'
_exptl_crystal_F_000     1428
_exptl_absorpt_coefficient_mu     0.447
_exptl_absorpt_correction_type     multi-scan
_exptl_absorpt_process_details     '(ABSCOR; Higashi 1995)'
_exptl_absorpt_correction_T_min     0.8665
_exptl_absorpt_correction_T_max     0.9400
_exptl_special_details
;
;
_diffrn_ambient_temperature     153(2)
_diffrn_radiation_type     MoK\a
_diffrn_radiation_wavelength     0.71073
_diffrn_radiation_source     'fine-focus sealed tube'
_diffrn_radiation_monochromator     graphite
_diffrn_measurement_device_type     'Rigaku R-AXIS Spider'
_diffrn_measurement_method     '\f and \w'
_diffrn_detector_area_resol_mean     ?
_diffrn_reflns_number     29100
_diffrn_reflns_av_R_equivalents     0.0190
_diffrn_reflns_av_sigmaI/netI     0.0252
_diffrn_reflns_theta_min     3.01
_diffrn_reflns_theta_max     27.47
_diffrn_reflns_theta_full     27.47
_diffrn_measured_fraction_theta_max     0.958
_diffrn_measured_fraction_theta_full     0.958
_diffrn_reflns_limit_h_min     -16
_diffrn_reflns_limit_h_max     18
_diffrn_reflns_limit_k_min     -18
_diffrn_reflns_limit_k_max     18
_diffrn_reflns_limit_l_min     -20
_diffrn_reflns_limit_l_max     20
_diffrn_standards_number     0
_diffrn_standards_interval_count     0
_diffrn_standards_interval_time     0
_diffrn_standards_decay_%     0
_refine_special_details
;
Refinement of <i>F</i>^2^ against ALL reflections. The weighted <i>R</i>-factor
<i>wR</i> and goodness of fit <i>S</i> are based on <i>F</i>^2^, conventional
<i>R</i>-factors <i>R</i> are based on <i>F</i>, with <i>F</i> set to zero for
negative <i>F</i>^2^. The threshold expression of <i>F</i>^2^ >
\s(<i>F</i>^2^) is used only for calculating <i>R</i>-factors(gt) <i>etc</i>.
and is not relevant to the choice of reflections for refinement.
<i>R</i>-factors based on <i>F</i>^2^ are statistically about twice as large
as those based on <i>F</i>, and <i>R</i>- factors based on ALL data will be
even larger.
;
_reflns_number_total     13317
_reflns_number_gt     11890
_reflns_threshold_expression     I>2sigma(I)
_refine_ls_structure_factor_coef     Fsqd
_refine_ls_matrix_type     full
_refine_ls_R_factor_all     0.0345
_refine_ls_R_factor_gt     0.0284
_refine_ls_wR_factor_gt     0.0773
_refine_ls_wR_factor_ref     0.0848
_refine_ls_goodness_of_fit_ref     1.098
_refine_ls_restrained_S_all     1.098
_refine_ls_number_reflns     13317
_refine_ls_number_parameters     839
_refine_ls_number_restraints     0
_refine_ls_hydrogen_treatment     constr
_refine_ls_weighting_scheme     calc
_refine_ls_weighting_details
         'calc w=1/[\s^2^(Fo^2^)+(0.0418P)^2^+2.0842P] where P=(Fo^2^+2Fc^2^)/3'
_atom_sites_solution_hydrogens     geom
_atom_sites_solution_primary     direct
_atom_sites_solution_secondary     difmap
_refine_ls_shift/su_max     0.001
_refine_ls_shift/su_mean     0.000
_refine_diff_density_max     0.636
_refine_diff_density_min     -0.581
_refine_ls_extinction_method     'SHELXL97 (Sheldrick, 2008)'
_refine_ls_extinction_coef     0.0006(2)
_refine_ls_extinction_expression
                                  'Fc^*^=kFc[1+0.001xFc^2^\l^3^/sin(2\q)]^-1/4^'
loop_
    _atom_type_symbol
    _atom_type_description
    _atom_type_scat_dispersion_real
    _atom_type_scat_dispersion_imag
    _atom_type_scat_source
    'C' 'C' 0.0033 0.0016
                         'International Tables Vol C Tables 4.2.6.8 and 6.1.1.4'
    'H' 'H' 0.0000 0.0000
                         'International Tables Vol C Tables 4.2.6.8 and 6.1.1.4'
    'Cd' 'Cd' -0.8075 1.2024
                         'International Tables Vol C Tables 4.2.6.8 and 6.1.1.4'
    'N' 'N' 0.0061 0.0033
                         'International Tables Vol C Tables 4.2.6.8 and 6.1.1.4'
    'O' 'O' 0.0106 0.0060
                         'International Tables Vol C Tables 4.2.6.8 and 6.1.1.4'
_computing_data_collection     'RAPID-AUTO (Rigaku/MSC, 2004)'
_computing_cell_refinement     'RAPID-AUTO (Rigaku/MSC, 2004)'
_computing_data_reduction     'RAPID-AUTO (Rigaku/MSC, 2004)'
_computing_structure_solution     'SHELXS97 (Sheldrick, 2008)'
_computing_structure_refinement     'SHELXL97 (Sheldrick, 2008)'
_computing_molecular_graphics     'SHELXTL (Sheldrick, 2008)'
_computing_publication_material     'SHELXTL (Sheldrick, 2008)'
loop_
    _atom_site_type_symbol
    _atom_site_label
    _atom_site_fract_x
    _atom_site_fract_y
    _atom_site_fract_z
    _atom_site_U_iso_or_equiv
    _atom_site_adp_type
    _atom_site_calc_flag
    _atom_site_refinement_flags
    _atom_site_occupancy
    _atom_site_symmetry_multiplicity
    _atom_site_disorder_assembly
    _atom_site_disorder_group
    Cd Cd 0.192877(10) 0.283327(9) 0.485889(9) 0.01474(5) Uani d . 1 1 . .
    O O1 0.06337(11) 0.32544(9) 0.35219(9) 0.0228(3) Uani d . 1 1 . .
    O O2 0.29101(10) 0.27697(10) 0.64582(9) 0.0206(3) Uani d . 1 1 . .
    N N1 0.14498(12) 0.42841(11) 0.51244(10) 0.0167(3) Uani d . 1 1 . .
    N N5 0.10987(12) 0.18992(11) 0.54874(11) 0.0172(3) Uani d . 1 1 . .
    N N3 0.17957(12) 0.19067(11) 0.35573(10) 0.0169(3) Uani d . 1 1 . .
    N N6 0.07496(13) 0.12902(12) 0.65733(11) 0.0198(3) Uani d . 1 1 . .
    N N13 0.19867(13) 0.42562(14) 0.16615(12) 0.0269(4) Uani d . 1 1 . .
    N N4 0.12475(13) 0.13808(12) 0.20952(11) 0.0204(3) Uani d . 1 1 . .
    O O14 0.20300(12) 0.46536(12) 0.24164(10) 0.0323(4) Uani d . 1 1 . .
    N N8 0.52146(12) 0.35124(12) 0.60364(11) 0.0196(3) Uani d . 1 1 . .
    O O13 0.21802(14) 0.34418(12) 0.15124(12) 0.0383(4) Uani d . 1 1 . .
    N N2 0.09934(12) 0.56535(11) 0.47420(11) 0.0179(3) Uani d . 1 1 . .
    C C17 0.05792(16) 0.63423(14) 0.41886(14) 0.0212(4) Uani d . 1 1 . .
    H H17A 0.0304 0.6812 0.4529 0.025 Uiso calc R 1 1 . .
    H H17B 0.0019 0.6004 0.3658 0.025 Uiso calc R 1 1 . .
    C C2 0.22514(15) 0.49398(14) 0.67745(13) 0.0208(4) Uani d . 1 1 . .
    H H2A 0.2427 0.4357 0.6948 0.025 Uiso calc R 1 1 . .
    N N7 0.35983(12) 0.32424(12) 0.52112(11) 0.0185(3) Uani d . 1 1 . .
    C C28 0.24788(15) 0.22019(14) 0.69402(13) 0.0205(4) Uani d . 1 1 . .
    H H28A 0.2460 0.2593 0.7493 0.025 Uiso calc R 1 1 . .
    H H28B 0.2872 0.1680 0.7098 0.025 Uiso calc R 1 1 . .
    C C8 0.05114(15) 0.42257(13) 0.35234(13) 0.0183(4) Uani d . 1 1 . .
    H H8A -0.0211 0.4291 0.3306 0.022 Uiso calc R 1 1 . .
    H H8B 0.0850 0.4500 0.3140 0.022 Uiso calc R 1 1 . .
    C C25 -0.10309(16) 0.04850(15) 0.56962(15) 0.0241(4) Uani d . 1 1 . .
    H H25A -0.1180 0.0231 0.6162 0.029 Uiso calc R 1 1 . .
    C C36 0.41620(15) 0.35206(14) 0.46889(13) 0.0200(4) Uani d . 1 1 . .
    C C22 -0.05747(15) 0.12440(14) 0.42964(13) 0.0203(4) Uani d . 1 1 . .
    H H22A -0.0422 0.1492 0.3829 0.024 Uiso calc R 1 1 . .
    O O10 0.06682(14) 0.61831(13) -0.11392(11) 0.0403(4) Uani d . 1 1 . .
    C C12 0.23575(18) 0.00999(16) 0.20566(15) 0.0279(5) Uani d . 1 1 . .
    H H12A 0.2110 -0.0131 0.1434 0.034 Uiso calc R 1 1 . .
    C C27 0.14365(15) 0.18099(13) 0.63318(12) 0.0174(4) Uani d . 1 1 . .
    C C9 0.04463(16) 0.26994(14) 0.26631(13) 0.0223(4) Uani d . 1 1 . .
    H H9A 0.0557 0.3111 0.2248 0.027 Uiso calc R 1 1 . .
    H H9B -0.0256 0.2367 0.2423 0.027 Uiso calc R 1 1 . .
    C C21 0.01217(14) 0.14003(13) 0.51479(13) 0.0175(4) Uani d . 1 1 . .
    C C15 0.31005(15) 0.08006(15) 0.39287(14) 0.0226(4) Uani d . 1 1 . .
    H H15A 0.3353 0.1034 0.4551 0.027 Uiso calc R 1 1 . .
    C C10 0.11672(15) 0.19966(13) 0.27802(12) 0.0178(4) Uani d . 1 1 . .
    C C16 0.23325(15) 0.11831(13) 0.33660(13) 0.0181(4) Uani d . 1 1 . .
    C C29 0.39802(14) 0.29296(15) 0.67509(13) 0.0205(4) Uani d . 1 1 . .
    H H29A 0.4253 0.2338 0.6887 0.025 Uiso calc R 1 1 . .
    H H29B 0.4249 0.3432 0.7290 0.025 Uiso calc R 1 1 . .
    C C24 -0.17214(16) 0.03415(15) 0.48503(15) 0.0261(4) Uani d . 1 1 . .
    H H24A -0.2365 -0.0018 0.4733 0.031 Uiso calc R 1 1 . .
    C C11 0.19855(15) 0.08412(14) 0.24534(13) 0.0206(4) Uani d . 1 1 . .
    C C31 0.51809(15) 0.36926(14) 0.52038(14) 0.0210(4) Uani d . 1 1 . .
    C C1 0.17745(14) 0.49915(13) 0.58885(13) 0.0177(4) Uani d . 1 1 . .
    C C6 0.15063(14) 0.58593(14) 0.56497(13) 0.0186(4) Uani d . 1 1 . .
    N N14 0.08943(15) 0.71026(14) 0.06366(14) 0.0318(4) Uani d . 1 1 . .
    C C7 0.09864(14) 0.47134(13) 0.44684(13) 0.0164(4) Uani d . 1 1 . .
    O O12 0.17701(18) 0.38220(15) -0.15725(14) 0.0538(5) Uani d . 1 1 . .
    C C23 -0.15003(16) 0.07122(14) 0.41583(14) 0.0238(4) Uani d . 1 1 . .
    H H23A -0.1995 0.0596 0.3585 0.029 Uiso calc R 1 1 . .
    O O15 0.14505(16) 0.76137(14) 0.13161(14) 0.0516(5) Uani d . 1 1 . .
    C C3 0.24581(16) 0.57717(15) 0.73893(14) 0.0254(4) Uani d . 1 1 . .
    H H3A 0.2772 0.5756 0.8000 0.030 Uiso calc R 1 1 . .
    C C37 0.08652(17) 0.10619(16) 0.74567(14) 0.0254(4) Uani d . 1 1 . .
    H H37A 0.1582 0.1226 0.7832 0.031 Uiso calc R 1 1 . .
    H H37B 0.0664 0.0369 0.7398 0.031 Uiso calc R 1 1 . .
    C C26 -0.01042(15) 0.10222(13) 0.58284(13) 0.0193(4) Uani d . 1 1 . .
    C C39 0.61246(15) 0.34820(15) 0.67757(14) 0.0243(4) Uani d . 1 1 . .
    H H39A 0.5992 0.3643 0.7345 0.029 Uiso calc R 1 1 . .
    H H39B 0.6675 0.3964 0.6775 0.029 Uiso calc R 1 1 . .
    O O16 0.01603(16) 0.73527(14) 0.01351(13) 0.0488(5) Uani d . 1 1 . .
    C C51 0.14575(15) 0.56758(15) 0.11058(14) 0.0235(4) Uani d . 1 1 . .
    H H51A 0.1544 0.5977 0.1695 0.028 Uiso calc R 1 1 . .
    C C35 0.38574(17) 0.36385(16) 0.38061(14) 0.0272(4) Uani d . 1 1 . .
    H H35A 0.3166 0.3530 0.3453 0.033 Uiso calc R 1 1 . .
    C C32 0.59313(16) 0.39831(16) 0.48618(15) 0.0264(4) Uani d . 1 1 . .
    H H32A 0.6623 0.4102 0.5215 0.032 Uiso calc R 1 1 . .
    C C5 0.17423(16) 0.67040(14) 0.62663(14) 0.0237(4) Uani d . 1 1 . .
    H H5A 0.1584 0.7292 0.6094 0.028 Uiso calc R 1 1 . .
    O O11 0.03647(18) 0.43433(16) -0.20943(13) 0.0574(6) Uani d . 1 1 . .
    C C19 0.06537(17) 0.13018(15) 0.11550(13) 0.0267(4) Uani d . 1 1 . .
    H H19A 0.1076 0.1133 0.0783 0.032 Uiso calc R 1 1 . .
    H H19B 0.0444 0.1926 0.1050 0.032 Uiso calc R 1 1 . .
    C C14 0.34766(17) 0.00645(16) 0.35367(16) 0.0286(5) Uani d . 1 1 . .
    H H14A 0.3999 -0.0213 0.3901 0.034 Uiso calc R 1 1 . .
    C C38 0.0229(2) 0.16014(18) 0.79053(16) 0.0346(5) Uani d . 1 1 . .
    H H38A 0.0323 0.1433 0.8491 0.052 Uiso calc R 1 1 . .
    H H38B -0.0483 0.1432 0.7540 0.052 Uiso calc R 1 1 . .
    H H38C 0.0434 0.2288 0.7974 0.052 Uiso calc R 1 1 . .
    C C34 0.46017(18) 0.39198(18) 0.34663(16) 0.0324(5) Uani d . 1 1 . .
    H H34A 0.4418 0.4001 0.2865 0.039 Uiso calc R 1 1 . .
    C C47 0.09519(16) 0.57532(16) -0.05170(14) 0.0273(5) Uani d . 1 1 . .
    C C33 0.56212(18) 0.40887(17) 0.39857(16) 0.0326(5) Uani d . 1 1 . .
    H H33A 0.6111 0.4281 0.3727 0.039 Uiso calc R 1 1 . .
    C C13 0.31112(18) -0.02821(16) 0.26226(16) 0.0306(5) Uani d . 1 1 . .
    H H13A 0.3386 -0.0793 0.2383 0.037 Uiso calc R 1 1 . .
    C C30 0.42526(14) 0.32394(13) 0.59926(13) 0.0182(4) Uani d . 1 1 . .
    C C18 0.13702(18) 0.68583(17) 0.38971(16) 0.0315(5) Uani d . 1 1 . .
    H H18A 0.1067 0.7306 0.3524 0.047 Uiso calc R 1 1 . .
    H H18B 0.1641 0.6395 0.3557 0.047 Uiso calc R 1 1 . .
    H H18C 0.1916 0.7209 0.4421 0.047 Uiso calc R 1 1 . .
    C C40 0.64495(17) 0.25090(17) 0.67047(16) 0.0304(5) Uani d . 1 1 . .
    H H40A 0.7057 0.2510 0.7207 0.046 Uiso calc R 1 1 . .
    H H40B 0.6593 0.2354 0.6147 0.046 Uiso calc R 1 1 . .
    H H40C 0.5909 0.2032 0.6714 0.046 Uiso calc R 1 1 . .
    N N12 0.11204(18) 0.42930(16) -0.14835(14) 0.0380(5) Uani d . 1 1 . .
    C C52 0.11053(16) 0.61404(15) 0.04106(14) 0.0248(4) Uani d . 1 1 . .
    C C48 0.12439(17) 0.47993(17) -0.05982(14) 0.0280(5) Uani d . 1 1 . .
    C C4 0.22181(16) 0.66428(15) 0.71403(14) 0.0260(4) Uani d . 1 1 . .
    H H4A 0.2388 0.7201 0.7584 0.031 Uiso calc R 1 1 . .
    C C50 0.16865(15) 0.47630(15) 0.09423(14) 0.0235(4) Uani d . 1 1 . .
    C C20 -0.02683(18) 0.0556(2) 0.08858(16) 0.0381(6) Uani d . 1 1 . .
    H H20A -0.0648 0.0519 0.0257 0.057 Uiso calc R 1 1 . .
    H H20B -0.0694 0.0728 0.1246 0.057 Uiso calc R 1 1 . .
    H H20C -0.0062 -0.0064 0.0980 0.057 Uiso calc R 1 1 . .
    O O3 0.60335(14) 0.85519(12) 0.11334(12) 0.0396(4) Uani d . 1 1 . .
    O O6 0.40616(15) 0.46250(12) -0.13643(12) 0.0398(4) Uani d . 1 1 . .
    O O4 0.44373(16) 0.79884(15) 0.15928(14) 0.0510(5) Uani d . 1 1 . .
    N N10 0.47922(17) 0.51787(14) -0.13474(13) 0.0345(5) Uani d . 1 1 . .
    N N11 0.70229(15) 0.81938(16) -0.01224(14) 0.0354(5) Uani d . 1 1 . .
    O O9 0.77132(18) 0.8475(3) 0.05314(16) 0.0918(11) Uani d . 1 1 . .
    C C42 0.48590(16) 0.71005(15) 0.04803(13) 0.0231(4) Uani d . 1 1 . .
    N N9 0.42620(15) 0.72432(14) 0.10673(12) 0.0297(4) Uani d . 1 1 . .
    O O5 0.35880(17) 0.66104(15) 0.10079(15) 0.0568(6) Uani d . 1 1 . .
    C C43 0.45710(17) 0.62643(15) -0.01328(14) 0.0257(4) Uani d . 1 1 . .
    H H43A 0.4016 0.5822 -0.0149 0.031 Uiso calc R 1 1 . .
    O O8 0.69775(17) 0.84159(17) -0.08432(16) 0.0599(6) Uani d . 1 1 . .
    C C46 0.61808(17) 0.75269(16) -0.01001(15) 0.0274(4) Uani d . 1 1 . .
    O O7 0.53003(19) 0.50084(14) -0.18415(14) 0.0545(6) Uani d . 1 1 . .
    C C41 0.57210(17) 0.78032(15) 0.05784(14) 0.0261(4) Uani d . 1 1 . .
    C C44 0.50875(18) 0.60680(15) -0.07235(14) 0.0267(4) Uani d . 1 1 . .
    C C45 0.58954(18) 0.67155(17) -0.07216(15) 0.0304(5) Uani d . 1 1 . .
    H H45A 0.6234 0.6591 -0.1143 0.036 Uiso calc R 1 1 . .
    O O18 0.40567(15) 0.06023(13) 0.63637(14) 0.0481(5) Uani d . 1 1 . .
    N N16 0.43351(16) -0.07840(15) 0.68649(17) 0.0418(5) Uani d . 1 1 . .
    C C56 0.42918(18) 0.01539(19) 0.69660(19) 0.0397(6) Uani d . 1 1 . .
    H H56A 0.4458 0.0497 0.7555 0.048 Uiso calc R 1 1 . .
    C C58 0.4688(3) -0.1241(3) 0.7626(3) 0.0718(10) Uani d . 1 1 . .
    H H58A 0.4810 -0.0779 0.8173 0.108 Uiso calc R 1 1 . .
    H H58B 0.5316 -0.1482 0.7630 0.108 Uiso calc R 1 1 . .
    H H58C 0.4178 -0.1773 0.7591 0.108 Uiso calc R 1 1 . .
    C C57 0.4112(2) -0.1361(2) 0.5991(2) 0.0539(8) Uani d . 1 1 . .
    H H57A 0.3876 -0.0973 0.5536 0.081 Uiso calc R 1 1 . .
    H H57B 0.3588 -0.1899 0.5907 0.081 Uiso calc R 1 1 . .
    H H57C 0.4723 -0.1602 0.5941 0.081 Uiso calc R 1 1 . .
    O O17 0.82180(15) 0.11818(12) 0.21533(11) 0.0388(4) Uani d . 1 1 . .
    N N15 0.71324(15) 0.10569(14) 0.07483(14) 0.0331(4) Uani d . 1 1 . .
    C C53 0.74929(18) 0.07703(17) 0.15266(17) 0.0314(5) Uani d . 1 1 . .
    H H53A 0.7155 0.0197 0.1597 0.038 Uiso calc R 1 1 . .
    C C55 0.7593(2) 0.19250(19) 0.05772(18) 0.0405(6) Uani d . 1 1 . .
    H H55A 0.8147 0.2242 0.1111 0.061 Uiso calc R 1 1 . .
    H H55B 0.7089 0.2350 0.0420 0.061 Uiso calc R 1 1 . .
    H H55C 0.7855 0.1769 0.0085 0.061 Uiso calc R 1 1 . .
    C C54 0.6277(2) 0.0506(2) 0.0023(2) 0.0578(9) Uani d . 1 1 . .
    H H54A 0.6024 -0.0058 0.0213 0.087 Uiso calc R 1 1 . .
    H H54B 0.6491 0.0306 -0.0491 0.087 Uiso calc R 1 1 . .
    H H54C 0.5742 0.0899 -0.0141 0.087 Uiso calc R 1 1 . .
    C C49 0.16003(16) 0.43299(16) 0.00900(15) 0.0265(4) Uani d . 1 1 . .
    H H49A 0.1786 0.3716 -0.0015 0.032 Uiso calc R 1 1 . .
loop_
    _atom_site_aniso_label
    _atom_site_aniso_U_11
    _atom_site_aniso_U_22
    _atom_site_aniso_U_33
    _atom_site_aniso_U_12
    _atom_site_aniso_U_13
    _atom_site_aniso_U_23
    Cd 0.01519(7) 0.01451(7) 0.01395(7) 0.00324(5) 0.00374(5) 0.00237(5)
    O1 0.0339(8) 0.0148(6) 0.0169(7) 0.0083(6) 0.0038(6) 0.0009(5)
    O2 0.0157(6) 0.0250(7) 0.0219(7) 0.0024(6) 0.0049(5) 0.0097(6)
    N1 0.0182(8) 0.0151(7) 0.0172(8) 0.0044(6) 0.0061(6) 0.0023(6)
    N5 0.0184(8) 0.0141(7) 0.0188(8) 0.0031(6) 0.0055(6) 0.0023(6)
    N3 0.0178(8) 0.0157(7) 0.0166(8) 0.0028(6) 0.0048(6) 0.0023(6)
    N6 0.0226(8) 0.0189(8) 0.0191(8) 0.0026(7) 0.0079(7) 0.0053(6)
    N13 0.0193(8) 0.0341(10) 0.0277(10) 0.0024(8) 0.0057(7) 0.0122(8)
    N4 0.0253(9) 0.0200(8) 0.0142(8) 0.0050(7) 0.0045(7) 0.0007(6)
    O14 0.0302(8) 0.0442(10) 0.0216(8) 0.0018(7) 0.0061(6) 0.0115(7)
    N8 0.0144(8) 0.0202(8) 0.0216(8) 0.0014(6) 0.0028(6) 0.0031(6)
    O13 0.0410(10) 0.0353(9) 0.0423(10) 0.0138(8) 0.0120(8) 0.0171(8)
    N2 0.0201(8) 0.0151(7) 0.0196(8) 0.0050(6) 0.0071(7) 0.0038(6)
    C17 0.0250(10) 0.0169(9) 0.0243(10) 0.0084(8) 0.0088(8) 0.0068(8)
    C2 0.0236(10) 0.0198(9) 0.0196(10) 0.0057(8) 0.0074(8) 0.0038(8)
    N7 0.0160(8) 0.0192(8) 0.0193(8) 0.0013(6) 0.0047(6) 0.0038(6)
    C28 0.0213(10) 0.0233(10) 0.0172(9) 0.0019(8) 0.0063(8) 0.0054(8)
    C8 0.0227(9) 0.0154(9) 0.0184(9) 0.0061(8) 0.0075(8) 0.0042(7)
    C25 0.0248(10) 0.0198(10) 0.0311(11) 0.0028(8) 0.0124(9) 0.0080(8)
    C36 0.0179(9) 0.0196(9) 0.0216(10) 0.0024(8) 0.0053(8) 0.0033(7)
    C22 0.0213(10) 0.0169(9) 0.0224(10) 0.0040(8) 0.0060(8) 0.0045(7)
    O10 0.0497(11) 0.0429(10) 0.0244(8) -0.0011(9) 0.0046(8) 0.0163(8)
    C12 0.0343(12) 0.0252(10) 0.0247(11) 0.0052(9) 0.0124(9) -0.0008(8)
    C27 0.0216(9) 0.0147(8) 0.0178(9) 0.0057(7) 0.0083(7) 0.0031(7)
    C9 0.0275(10) 0.0183(9) 0.0164(9) 0.0056(8) 0.0013(8) -0.0002(7)
    C21 0.0182(9) 0.0132(8) 0.0218(10) 0.0034(7) 0.0075(8) 0.0027(7)
    C15 0.0218(10) 0.0230(10) 0.0221(10) 0.0033(8) 0.0057(8) 0.0048(8)
    C10 0.0201(9) 0.0148(8) 0.0166(9) 0.0000(7) 0.0046(7) 0.0011(7)
    C16 0.0201(9) 0.0155(9) 0.0202(9) 0.0018(7) 0.0092(8) 0.0025(7)
    C29 0.0168(9) 0.0231(10) 0.0181(9) 0.0010(8) 0.0022(7) 0.0020(7)
    C24 0.0212(10) 0.0190(10) 0.0369(12) -0.0001(8) 0.0091(9) 0.0047(9)
    C11 0.0225(10) 0.0177(9) 0.0222(10) 0.0024(8) 0.0081(8) 0.0043(7)
    C31 0.0199(9) 0.0184(9) 0.0235(10) 0.0026(8) 0.0060(8) 0.0030(8)
    C1 0.0169(9) 0.0159(9) 0.0214(9) 0.0025(7) 0.0087(7) 0.0015(7)
    C6 0.0184(9) 0.0181(9) 0.0200(9) 0.0037(7) 0.0075(7) 0.0030(7)
    N14 0.0329(10) 0.0322(10) 0.0355(11) 0.0080(9) 0.0143(9) 0.0134(9)
    C7 0.0176(9) 0.0143(8) 0.0201(9) 0.0041(7) 0.0091(7) 0.0045(7)
    O12 0.0704(14) 0.0518(12) 0.0456(12) 0.0072(11) 0.0337(11) -0.0018(9)
    C23 0.0214(10) 0.0198(9) 0.0262(11) 0.0030(8) 0.0033(8) 0.0015(8)
    O15 0.0498(12) 0.0406(11) 0.0516(12) 0.0127(9) 0.0050(10) -0.0106(9)
    C3 0.0267(11) 0.0275(11) 0.0190(10) 0.0052(9) 0.0049(8) -0.0001(8)
    C37 0.0307(11) 0.0274(11) 0.0220(10) 0.0056(9) 0.0109(9) 0.0109(8)
    C26 0.0220(10) 0.0159(9) 0.0213(10) 0.0054(8) 0.0083(8) 0.0033(7)
    C39 0.0164(9) 0.0292(11) 0.0215(10) 0.0009(8) 0.0002(8) 0.0020(8)
    O16 0.0551(12) 0.0477(11) 0.0463(11) 0.0221(10) 0.0096(9) 0.0228(9)
    C51 0.0195(9) 0.0297(11) 0.0212(10) -0.0003(8) 0.0074(8) 0.0053(8)
    C35 0.0248(10) 0.0314(11) 0.0240(11) 0.0011(9) 0.0052(9) 0.0085(9)
    C32 0.0195(10) 0.0272(11) 0.0321(12) 0.0003(8) 0.0091(9) 0.0047(9)
    C5 0.0264(10) 0.0158(9) 0.0285(11) 0.0059(8) 0.0090(9) 0.0012(8)
    O11 0.0684(14) 0.0672(14) 0.0218(9) -0.0017(11) 0.0013(9) -0.0008(9)
    C19 0.0364(12) 0.0263(10) 0.0135(9) 0.0062(9) 0.0036(8) 0.0006(8)
    C14 0.0249(11) 0.0271(11) 0.0362(12) 0.0101(9) 0.0098(9) 0.0096(9)
    C38 0.0453(14) 0.0373(13) 0.0268(12) 0.0089(11) 0.0185(11) 0.0070(10)
    C34 0.0349(12) 0.0376(13) 0.0255(11) -0.0004(10) 0.0111(10) 0.0094(10)
    C47 0.0237(10) 0.0319(11) 0.0236(11) -0.0059(9) 0.0047(8) 0.0097(9)
    C33 0.0321(12) 0.0341(12) 0.0370(13) 0.0015(10) 0.0188(10) 0.0089(10)
    C13 0.0361(12) 0.0238(11) 0.0368(13) 0.0126(10) 0.0174(10) 0.0037(9)
    C30 0.0167(9) 0.0151(8) 0.0201(9) 0.0016(7) 0.0037(7) 0.0006(7)
    C18 0.0340(12) 0.0288(11) 0.0354(13) 0.0050(10) 0.0121(10) 0.0153(10)
    C40 0.0214(10) 0.0341(12) 0.0376(13) 0.0086(9) 0.0081(9) 0.0136(10)
    N12 0.0496(13) 0.0375(11) 0.0265(11) -0.0058(10) 0.0176(10) 0.0009(9)
    C52 0.0222(10) 0.0259(10) 0.0262(11) 0.0014(8) 0.0070(8) 0.0076(8)
    C48 0.0286(11) 0.0333(12) 0.0201(10) -0.0043(9) 0.0087(9) 0.0024(9)
    C4 0.0285(11) 0.0222(10) 0.0229(10) 0.0030(9) 0.0067(9) -0.0052(8)
    C50 0.0202(10) 0.0294(11) 0.0210(10) 0.0011(8) 0.0062(8) 0.0085(8)
    C20 0.0301(12) 0.0532(16) 0.0231(11) 0.0005(11) 0.0059(10) -0.0081(10)
    O3 0.0487(11) 0.0304(9) 0.0374(10) -0.0051(8) 0.0196(8) -0.0057(7)
    O6 0.0499(11) 0.0253(8) 0.0350(10) 0.0002(8) 0.0027(8) 0.0043(7)
    O4 0.0541(12) 0.0509(12) 0.0484(12) -0.0051(10) 0.0319(10) -0.0149(9)
    N10 0.0520(13) 0.0264(10) 0.0229(10) 0.0136(10) 0.0067(9) 0.0047(8)
    N11 0.0281(10) 0.0405(11) 0.0386(12) 0.0029(9) 0.0143(9) 0.0040(9)
    O9 0.0456(13) 0.158(3) 0.0460(14) -0.0456(16) -0.0012(11) 0.0117(16)
    C42 0.0266(10) 0.0261(10) 0.0173(9) 0.0074(9) 0.0064(8) 0.0064(8)
    N9 0.0326(10) 0.0351(10) 0.0233(9) 0.0070(9) 0.0098(8) 0.0082(8)
    O5 0.0661(14) 0.0498(12) 0.0623(14) -0.0150(11) 0.0440(12) -0.0002(10)
    C43 0.0300(11) 0.0243(10) 0.0201(10) 0.0037(9) 0.0029(8) 0.0075(8)
    O8 0.0517(13) 0.0697(15) 0.0641(15) -0.0002(11) 0.0209(11) 0.0323(12)
    C46 0.0245(11) 0.0307(11) 0.0278(11) 0.0052(9) 0.0081(9) 0.0078(9)
    O7 0.0890(17) 0.0351(10) 0.0461(12) 0.0100(11) 0.0369(12) -0.0044(9)
    C41 0.0306(11) 0.0250(10) 0.0223(10) 0.0059(9) 0.0073(9) 0.0052(8)
    C44 0.0354(12) 0.0224(10) 0.0187(10) 0.0081(9) 0.0034(9) 0.0026(8)
    C45 0.0340(12) 0.0360(12) 0.0245(11) 0.0139(10) 0.0113(9) 0.0069(9)
    O18 0.0396(10) 0.0337(10) 0.0564(13) 0.0088(8) -0.0009(9) -0.0034(9)
    N16 0.0280(10) 0.0329(11) 0.0558(14) 0.0032(9) 0.0062(10) -0.0008(10)
    C56 0.0246(11) 0.0360(13) 0.0470(15) 0.0004(10) 0.0052(11) -0.0115(12)
    C58 0.068(2) 0.059(2) 0.078(3) 0.0037(18) 0.007(2) 0.0236(19)
    C57 0.0418(15) 0.0357(14) 0.070(2) 0.0040(12) 0.0109(15) -0.0168(14)
    O17 0.0541(11) 0.0317(9) 0.0279(9) 0.0028(8) 0.0117(8) 0.0031(7)
    N15 0.0271(10) 0.0269(10) 0.0425(12) -0.0008(8) 0.0066(9) 0.0109(9)
    C53 0.0333(12) 0.0267(11) 0.0409(14) 0.0079(10) 0.0189(11) 0.0101(10)
    C55 0.0412(14) 0.0365(13) 0.0407(14) -0.0018(11) 0.0071(11) 0.0166(11)
    C54 0.0373(15) 0.0492(17) 0.069(2) -0.0086(13) -0.0079(14) 0.0203(16)
    C49 0.0221(10) 0.0286(11) 0.0288(11) 0.0004(9) 0.0096(9) 0.0041(9)
_geom_special_details
;
All e.s.d.'s (except the e.s.d. in the dihedral angle between two l.s. planes)
are estimated using the full covariance matrix. The cell e.s.d.'s are taken
into account individually in the estimation of e.s.d.'s in distances, angles
and torsion angles; correlations between e.s.d.'s in cell parameters are only
used when they are defined by crystal symmetry. An approximate (isotropic)
treatment of cell e.s.d.'s is used for estimating e.s.d.'s involving l.s.
planes.
;
loop_
    _geom_bond_atom_site_label_1
    _geom_bond_atom_site_label_2
    _geom_bond_site_symmetry_2
    _geom_bond_distance
    _geom_bond_publ_flag
    Cd N5 . 2.2387(16) ?
    Cd N7 . 2.2439(16) ?
    Cd N3 . 2.2578(16) ?
    Cd N1 . 2.2725(15) ?
    Cd O2 . 2.5390(14) ?
    Cd O1 . 2.5494(14) ?
    O1 C8 . 1.420(2) ?
    O1 C9 . 1.425(2) ?
    O2 C28 . 1.419(2) ?
    O2 C29 . 1.421(2) ?
    N1 C7 . 1.327(2) ?
    N1 C1 . 1.398(2) ?
    N5 C27 . 1.324(2) ?
    N5 C21 . 1.395(2) ?
    N3 C10 . 1.324(2) ?
    N3 C16 . 1.396(2) ?
    N6 C27 . 1.351(3) ?
    N6 C26 . 1.387(3) ?
    N6 C37 . 1.469(2) ?
    N13 O13 . 1.232(3) ?
    N13 O14 . 1.246(2) ?
    N13 C50 . 1.431(3) ?
    N4 C10 . 1.351(2) ?
    N4 C11 . 1.389(3) ?
    N4 C19 . 1.468(3) ?
    N8 C30 . 1.354(2) ?
    N8 C31 . 1.389(3) ?
    N8 C39 . 1.467(2) ?
    N2 C7 . 1.355(2) ?
    N2 C6 . 1.389(3) ?
    N2 C17 . 1.468(2) ?
    C17 C18 . 1.510(3) ?
    C17 H17A . 0.9900 ?
    C17 H17B . 0.9900 ?
    C2 C3 . 1.379(3) ?
    C2 C1 . 1.393(3) ?
    C2 H2A . 0.9500 ?
    N7 C30 . 1.312(2) ?
    N7 C36 . 1.396(2) ?
    C28 C27 . 1.494(3) ?
    C28 H28A . 0.9900 ?
    C28 H28B . 0.9900 ?
    C8 C7 . 1.492(3) ?
    C8 H8A . 0.9900 ?
    C8 H8B . 0.9900 ?
    C25 C24 . 1.381(3) ?
    C25 C26 . 1.392(3) ?
    C25 H25A . 0.9500 ?
    C36 C35 . 1.392(3) ?
    C36 C31 . 1.398(3) ?
    C22 C23 . 1.385(3) ?
    C22 C21 . 1.390(3) ?
    C22 H22A . 0.9500 ?
    O10 C47 . 1.234(3) ?
    C12 C13 . 1.386(3) ?
    C12 C11 . 1.390(3) ?
    C12 H12A . 0.9500 ?
    C9 C10 . 1.491(3) ?
    C9 H9A . 0.9900 ?
    C9 H9B . 0.9900 ?
    C21 C26 . 1.396(3) ?
    C15 C14 . 1.385(3) ?
    C15 C16 . 1.396(3) ?
    C15 H15A . 0.9500 ?
    C16 C11 . 1.393(3) ?
    C29 C30 . 1.499(3) ?
    C29 H29A . 0.9900 ?
    C29 H29B . 0.9900 ?
    C24 C23 . 1.405(3) ?
    C24 H24A . 0.9500 ?
    C31 C32 . 1.393(3) ?
    C1 C6 . 1.407(3) ?
    C6 C5 . 1.391(3) ?
    N14 O15 . 1.216(3) ?
    N14 O16 . 1.222(3) ?
    N14 C52 . 1.458(3) ?
    O12 N12 . 1.221(3) ?
    C23 H23A . 0.9500 ?
    C3 C4 . 1.407(3) ?
    C3 H3A . 0.9500 ?
    C37 C38 . 1.517(3) ?
    C37 H37A . 0.9900 ?
    C37 H37B . 0.9900 ?
    C39 C40 . 1.510(3) ?
    C39 H39A . 0.9900 ?
    C39 H39B . 0.9900 ?
    C51 C52 . 1.371(3) ?
    C51 C50 . 1.387(3) ?
    C51 H51A . 0.9500 ?
    C35 C34 . 1.379(3) ?
    C35 H35A . 0.9500 ?
    C32 C33 . 1.377(3) ?
    C32 H32A . 0.9500 ?
    C5 C4 . 1.379(3) ?
    C5 H5A . 0.9500 ?
    O11 N12 . 1.224(3) ?
    C19 C20 . 1.509(3) ?
    C19 H19A . 0.9900 ?
    C19 H19B . 0.9900 ?
    C14 C13 . 1.396(3) ?
    C14 H14A . 0.9500 ?
    C38 H38A . 0.9800 ?
    C38 H38B . 0.9800 ?
    C38 H38C . 0.9800 ?
    C34 C33 . 1.400(3) ?
    C34 H34A . 0.9500 ?
    C47 C52 . 1.457(3) ?
    C47 C48 . 1.466(3) ?
    C33 H33A . 0.9500 ?
    C13 H13A . 0.9500 ?
    C18 H18A . 0.9800 ?
    C18 H18B . 0.9800 ?
    C18 H18C . 0.9800 ?
    C40 H40A . 0.9800 ?
    C40 H40B . 0.9800 ?
    C40 H40C . 0.9800 ?
    N12 C48 . 1.454(3) ?
    C48 C49 . 1.368(3) ?
    C4 H4A . 0.9500 ?
    C50 C49 . 1.385(3) ?
    C20 H20A . 0.9800 ?
    C20 H20B . 0.9800 ?
    C20 H20C . 0.9800 ?
    O3 C41 . 1.239(3) ?
    O6 N10 . 1.230(3) ?
    O4 N9 . 1.216(3) ?
    N10 O7 . 1.240(3) ?
    N10 C44 . 1.442(3) ?
    N11 O9 . 1.179(3) ?
    N11 O8 . 1.232(3) ?
    N11 C46 . 1.465(3) ?
    C42 C43 . 1.377(3) ?
    C42 N9 . 1.454(3) ?
    C42 C41 . 1.456(3) ?
    N9 O5 . 1.221(3) ?
    C43 C44 . 1.380(3) ?
    C43 H43A . 0.9500 ?
    C46 C45 . 1.358(3) ?
    C46 C41 . 1.461(3) ?
    C44 C45 . 1.399(3) ?
    C45 H45A . 0.9500 ?
    O18 C56 . 1.219(3) ?
    N16 C56 . 1.341(3) ?
    N16 C58 . 1.449(4) ?
    N16 C57 . 1.450(4) ?
    C56 H56A . 0.9500 ?
    C58 H58A . 0.9800 ?
    C58 H58B . 0.9800 ?
    C58 H58C . 0.9800 ?
    C57 H57A . 0.9800 ?
    C57 H57B . 0.9800 ?
    C57 H57C . 0.9800 ?
    O17 C53 . 1.220(3) ?
    N15 C53 . 1.339(3) ?
    N15 C55 . 1.450(3) ?
    N15 C54 . 1.458(3) ?
    C53 H53A . 0.9500 ?
    C55 H55A . 0.9800 ?
    C55 H55B . 0.9800 ?
    C55 H55C . 0.9800 ?
    C54 H54A . 0.9800 ?
    C54 H54B . 0.9800 ?
    C54 H54C . 0.9800 ?
    C49 H49A . 0.9500 ?
loop_
    _geom_angle_atom_site_label_1
    _geom_angle_atom_site_label_2
    _geom_angle_atom_site_label_3
    _geom_angle_site_symmetry_1
    _geom_angle_site_symmetry_3
    _geom_angle
    _geom_angle_publ_flag
    N5 Cd N7 . . 128.27(6) ?
    N5 Cd N3 . . 103.76(6) ?
    N7 Cd N3 . . 92.90(6) ?
    N5 Cd N1 . . 104.47(6) ?
    N7 Cd N1 . . 100.89(6) ?
    N3 Cd N1 . . 129.81(6) ?
    N5 Cd O2 . . 66.35(5) ?
    N7 Cd O2 . . 66.30(5) ?
    N3 Cd O2 . . 132.15(5) ?
    N1 Cd O2 . . 97.19(5) ?
    N5 Cd O1 . . 107.57(5) ?
    N7 Cd O1 . . 123.92(5) ?
    N3 Cd O1 . . 66.55(5) ?
    N1 Cd O1 . . 65.74(5) ?
    O2 Cd O1 . . 160.61(5) ?
    C8 O1 C9 . . 114.53(14) ?
    C8 O1 Cd . . 118.48(11) ?
    C9 O1 Cd . . 119.17(11) ?
    C28 O2 C29 . . 115.00(14) ?
    C28 O2 Cd . . 119.89(11) ?
    C29 O2 Cd . . 119.70(11) ?
    C7 N1 C1 . . 105.45(15) ?
    C7 N1 Cd . . 121.79(12) ?
    C1 N1 Cd . . 130.56(13) ?
    C27 N5 C21 . . 105.84(16) ?
    C27 N5 Cd . . 124.02(13) ?
    C21 N5 Cd . . 129.72(12) ?
    C10 N3 C16 . . 105.45(16) ?
    C10 N3 Cd . . 123.70(13) ?
    C16 N3 Cd . . 130.80(13) ?
    C27 N6 C26 . . 106.92(16) ?
    C27 N6 C37 . . 127.10(18) ?
    C26 N6 C37 . . 125.97(17) ?
    O13 N13 O14 . . 122.40(18) ?
    O13 N13 C50 . . 119.10(19) ?
    O14 N13 C50 . . 118.50(19) ?
    C10 N4 C11 . . 106.97(16) ?
    C10 N4 C19 . . 125.83(17) ?
    C11 N4 C19 . . 127.20(17) ?
    C30 N8 C31 . . 106.87(16) ?
    C30 N8 C39 . . 126.30(17) ?
    C31 N8 C39 . . 126.23(17) ?
    C7 N2 C6 . . 106.96(15) ?
    C7 N2 C17 . . 127.17(17) ?
    C6 N2 C17 . . 125.82(16) ?
    N2 C17 C18 . . 111.60(17) ?
    N2 C17 H17A . . 109.3 ?
    C18 C17 H17A . . 109.3 ?
    N2 C17 H17B . . 109.3 ?
    C18 C17 H17B . . 109.3 ?
    H17A C17 H17B . . 108.0 ?
    C3 C2 C1 . . 117.11(18) ?
    C3 C2 H2A . . 121.4 ?
    C1 C2 H2A . . 121.4 ?
    C30 N7 C36 . . 105.90(16) ?
    C30 N7 Cd . . 124.20(13) ?
    C36 N7 Cd . . 129.89(13) ?
    O2 C28 C27 . . 105.36(15) ?
    O2 C28 H28A . . 110.7 ?
    C27 C28 H28A . . 110.7 ?
    O2 C28 H28B . . 110.7 ?
    C27 C28 H28B . . 110.7 ?
    H28A C28 H28B . . 108.8 ?
    O1 C8 C7 . . 105.29(15) ?
    O1 C8 H8A . . 110.7 ?
    C7 C8 H8A . . 110.7 ?
    O1 C8 H8B . . 110.7 ?
    C7 C8 H8B . . 110.7 ?
    H8A C8 H8B . . 108.8 ?
    C24 C25 C26 . . 116.38(19) ?
    C24 C25 H25A . . 121.8 ?
    C26 C25 H25A . . 121.8 ?
    C35 C36 N7 . . 130.54(19) ?
    C35 C36 C31 . . 120.80(19) ?
    N7 C36 C31 . . 108.65(17) ?
    C23 C22 C21 . . 117.25(18) ?
    C23 C22 H22A . . 121.4 ?
    C21 C22 H22A . . 121.4 ?
    C13 C12 C11 . . 116.1(2) ?
    C13 C12 H12A . . 122.0 ?
    C11 C12 H12A . . 122.0 ?
    N5 C27 N6 . . 112.57(17) ?
    N5 C27 C28 . . 123.78(17) ?
    N6 C27 C28 . . 123.60(17) ?
    O1 C9 C10 . . 106.28(16) ?
    O1 C9 H9A . . 110.5 ?
    C10 C9 H9A . . 110.5 ?
    O1 C9 H9B . . 110.5 ?
    C10 C9 H9B . . 110.5 ?
    H9A C9 H9B . . 108.7 ?
    C22 C21 N5 . . 130.52(17) ?
    C22 C21 C26 . . 120.97(18) ?
    N5 C21 C26 . . 108.51(17) ?
    C14 C15 C16 . . 116.83(19) ?
    C14 C15 H15A . . 121.6 ?
    C16 C15 H15A . . 121.6 ?
    N3 C10 N4 . . 112.74(17) ?
    N3 C10 C9 . . 124.17(17) ?
    N4 C10 C9 . . 123.09(17) ?
    C11 C16 C15 . . 120.64(18) ?
    C11 C16 N3 . . 108.97(17) ?
    C15 C16 N3 . . 130.39(18) ?
    O2 C29 C30 . . 105.17(15) ?
    O2 C29 H29A . . 110.7 ?
    C30 C29 H29A . . 110.7 ?
    O2 C29 H29B . . 110.7 ?
    C30 C29 H29B . . 110.7 ?
    H29A C29 H29B . . 108.8 ?
    C25 C24 C23 . . 121.92(19) ?
    C25 C24 H24A . . 119.0 ?
    C23 C24 H24A . . 119.0 ?
    N4 C11 C12 . . 131.37(19) ?
    N4 C11 C16 . . 105.86(17) ?
    C12 C11 C16 . . 122.77(19) ?
    N8 C31 C32 . . 132.30(19) ?
    N8 C31 C36 . . 105.73(17) ?
    C32 C31 C36 . . 121.97(19) ?
    C2 C1 N1 . . 130.79(18) ?
    C2 C1 C6 . . 120.42(18) ?
    N1 C1 C6 . . 108.75(17) ?
    N2 C6 C5 . . 131.73(18) ?
    N2 C6 C1 . . 105.84(16) ?
    C5 C6 C1 . . 122.42(18) ?
    O15 N14 O16 . . 123.2(2) ?
    O15 N14 C52 . . 118.6(2) ?
    O16 N14 C52 . . 118.2(2) ?
    N1 C7 N2 . . 112.96(17) ?
    N1 C7 C8 . . 124.20(17) ?
    N2 C7 C8 . . 122.83(16) ?
    C22 C23 C24 . . 121.2(2) ?
    C22 C23 H23A . . 119.4 ?
    C24 C23 H23A . . 119.4 ?
    C2 C3 C4 . . 122.0(2) ?
    C2 C3 H3A . . 119.0 ?
    C4 C3 H3A . . 119.0 ?
    N6 C37 C38 . . 111.58(17) ?
    N6 C37 H37A . . 109.3 ?
    C38 C37 H37A . . 109.3 ?
    N6 C37 H37B . . 109.3 ?
    C38 C37 H37B . . 109.3 ?
    H37A C37 H37B . . 108.0 ?
    N6 C26 C25 . . 131.61(18) ?
    N6 C26 C21 . . 106.16(17) ?
    C25 C26 C21 . . 122.23(19) ?
    N8 C39 C40 . . 111.29(17) ?
    N8 C39 H39A . . 109.4 ?
    C40 C39 H39A . . 109.4 ?
    N8 C39 H39B . . 109.4 ?
    C40 C39 H39B . . 109.4 ?
    H39A C39 H39B . . 108.0 ?
    C52 C51 C50 . . 119.5(2) ?
    C52 C51 H51A . . 120.2 ?
    C50 C51 H51A . . 120.2 ?
    C34 C35 C36 . . 117.2(2) ?
    C34 C35 H35A . . 121.4 ?
    C36 C35 H35A . . 121.4 ?
    C33 C32 C31 . . 116.7(2) ?
    C33 C32 H32A . . 121.7 ?
    C31 C32 H32A . . 121.7 ?
    C4 C5 C6 . . 116.45(19) ?
    C4 C5 H5A . . 121.8 ?
    C6 C5 H5A . . 121.8 ?
    N4 C19 C20 . . 111.37(18) ?
    N4 C19 H19A . . 109.4 ?
    C20 C19 H19A . . 109.4 ?
    N4 C19 H19B . . 109.4 ?
    C20 C19 H19B . . 109.4 ?
    H19A C19 H19B . . 108.0 ?
    C15 C14 C13 . . 122.0(2) ?
    C15 C14 H14A . . 119.0 ?
    C13 C14 H14A . . 119.0 ?
    C37 C38 H38A . . 109.5 ?
    C37 C38 H38B . . 109.5 ?
    H38A C38 H38B . . 109.5 ?
    C37 C38 H38C . . 109.5 ?
    H38A C38 H38C . . 109.5 ?
    H38B C38 H38C . . 109.5 ?
    C35 C34 C33 . . 121.7(2) ?
    C35 C34 H34A . . 119.2 ?
    C33 C34 H34A . . 119.2 ?
    O10 C47 C52 . . 125.0(2) ?
    O10 C47 C48 . . 124.7(2) ?
    C52 C47 C48 . . 110.15(18) ?
    C32 C33 C34 . . 121.7(2) ?
    C32 C33 H33A . . 119.2 ?
    C34 C33 H33A . . 119.2 ?
    C12 C13 C14 . . 121.7(2) ?
    C12 C13 H13A . . 119.2 ?
    C14 C13 H13A . . 119.2 ?
    N7 C30 N8 . . 112.83(17) ?
    N7 C30 C29 . . 124.15(17) ?
    N8 C30 C29 . . 122.97(17) ?
    C17 C18 H18A . . 109.5 ?
    C17 C18 H18B . . 109.5 ?
    H18A C18 H18B . . 109.5 ?
    C17 C18 H18C . . 109.5 ?
    H18A C18 H18C . . 109.5 ?
    H18B C18 H18C . . 109.5 ?
    C39 C40 H40A . . 109.5 ?
    C39 C40 H40B . . 109.5 ?
    H40A C40 H40B . . 109.5 ?
    C39 C40 H40C . . 109.5 ?
    H40A C40 H40C . . 109.5 ?
    H40B C40 H40C . . 109.5 ?
    O12 N12 O11 . . 123.5(2) ?
    O12 N12 C48 . . 117.9(2) ?
    O11 N12 C48 . . 118.6(2) ?
    C51 C52 C47 . . 125.0(2) ?
    C51 C52 N14 . . 116.3(2) ?
    C47 C52 N14 . . 118.66(19) ?
    C49 C48 N12 . . 116.8(2) ?
    C49 C48 C47 . . 125.4(2) ?
    N12 C48 C47 . . 117.8(2) ?
    C5 C4 C3 . . 121.49(19) ?
    C5 C4 H4A . . 119.3 ?
    C3 C4 H4A . . 119.3 ?
    C49 C50 C51 . . 120.80(19) ?
    C49 C50 N13 . . 119.9(2) ?
    C51 C50 N13 . . 119.26(19) ?
    C19 C20 H20A . . 109.5 ?
    C19 C20 H20B . . 109.5 ?
    H20A C20 H20B . . 109.5 ?
    C19 C20 H20C . . 109.5 ?
    H20A C20 H20C . . 109.5 ?
    H20B C20 H20C . . 109.5 ?
    O6 N10 O7 . . 123.1(2) ?
    O6 N10 C44 . . 119.3(2) ?
    O7 N10 C44 . . 117.6(2) ?
    O9 N11 O8 . . 123.2(2) ?
    O9 N11 C46 . . 119.6(2) ?
    O8 N11 C46 . . 117.3(2) ?
    C43 C42 N9 . . 115.8(2) ?
    C43 C42 C41 . . 123.9(2) ?
    N9 C42 C41 . . 120.29(19) ?
    O4 N9 O5 . . 122.0(2) ?
    O4 N9 C42 . . 119.4(2) ?
    O5 N9 C42 . . 118.6(2) ?
    C42 C43 C44 . . 120.0(2) ?
    C42 C43 H43A . . 120.0 ?
    C44 C43 H43A . . 120.0 ?
    C45 C46 C41 . . 126.3(2) ?
    C45 C46 N11 . . 116.6(2) ?
    C41 C46 N11 . . 117.1(2) ?
    O3 C41 C42 . . 126.8(2) ?
    O3 C41 C46 . . 122.6(2) ?
    C42 C41 C46 . . 110.58(19) ?
    C43 C44 C45 . . 121.0(2) ?
    C43 C44 N10 . . 119.4(2) ?
    C45 C44 N10 . . 119.6(2) ?
    C46 C45 C44 . . 118.0(2) ?
    C46 C45 H45A . . 121.0 ?
    C44 C45 H45A . . 121.0 ?
    C56 N16 C58 . . 121.2(3) ?
    C56 N16 C57 . . 121.2(3) ?
    C58 N16 C57 . . 117.4(3) ?
    O18 C56 N16 . . 125.3(3) ?
    O18 C56 H56A . . 117.3 ?
    N16 C56 H56A . . 117.3 ?
    N16 C58 H58A . . 109.5 ?
    N16 C58 H58B . . 109.5 ?
    H58A C58 H58B . . 109.5 ?
    N16 C58 H58C . . 109.5 ?
    H58A C58 H58C . . 109.5 ?
    H58B C58 H58C . . 109.5 ?
    N16 C57 H57A . . 109.5 ?
    N16 C57 H57B . . 109.5 ?
    H57A C57 H57B . . 109.5 ?
    N16 C57 H57C . . 109.5 ?
    H57A C57 H57C . . 109.5 ?
    H57B C57 H57C . . 109.5 ?
    C53 N15 C55 . . 121.4(2) ?
    C53 N15 C54 . . 122.1(2) ?
    C55 N15 C54 . . 116.5(2) ?
    O17 C53 N15 . . 125.7(2) ?
    O17 C53 H53A . . 117.2 ?
    N15 C53 H53A . . 117.2 ?
    N15 C55 H55A . . 109.5 ?
    N15 C55 H55B . . 109.5 ?
    H55A C55 H55B . . 109.5 ?
    N15 C55 H55C . . 109.5 ?
    H55A C55 H55C . . 109.5 ?
    H55B C55 H55C . . 109.5 ?
    N15 C54 H54A . . 109.5 ?
    N15 C54 H54B . . 109.5 ?
    H54A C54 H54B . . 109.5 ?
    N15 C54 H54C . . 109.5 ?
    H54A C54 H54C . . 109.5 ?
    H54B C54 H54C . . 109.5 ?
    C48 C49 C50 . . 119.0(2) ?
    C48 C49 H49A . . 120.5 ?
    C50 C49 H49A . . 120.5 ?
loop_
    _geom_torsion_atom_site_label_1
    _geom_torsion_atom_site_label_2
    _geom_torsion_atom_site_label_3
    _geom_torsion_atom_site_label_4
    _geom_torsion_site_symmetry_1
    _geom_torsion_site_symmetry_2
    _geom_torsion_site_symmetry_3
    _geom_torsion_site_symmetry_4
    _geom_torsion
    _geom_torsion_publ_flag
    N5 Cd O1 C8 . . . . 117.19(13) ?
    N7 Cd O1 C8 . . . . -68.08(14) ?
    N3 Cd O1 C8 . . . . -145.07(14) ?
    N1 Cd O1 C8 . . . . 18.86(12) ?
    O2 Cd O1 C8 . . . . 48.8(2) ?
    N5 Cd O1 C9 . . . . -95.28(14) ?
    N7 Cd O1 C9 . . . . 79.45(15) ?
    N3 Cd O1 C9 . . . . 2.46(13) ?
    N1 Cd O1 C9 . . . . 166.39(15) ?
    O2 Cd O1 C9 . . . . -163.70(14) ?
    N5 Cd O2 C28 . . . . 0.26(13) ?
    N7 Cd O2 C28 . . . . -158.27(15) ?
    N3 Cd O2 C28 . . . . -87.10(14) ?
    N1 Cd O2 C28 . . . . 102.95(13) ?
    O1 Cd O2 C28 . . . . 75.68(19) ?
    N5 Cd O2 C29 . . . . 153.02(14) ?
    N7 Cd O2 C29 . . . . -5.51(13) ?
    N3 Cd O2 C29 . . . . 65.66(15) ?
    N1 Cd O2 C29 . . . . -104.29(13) ?
    O1 Cd O2 C29 . . . . -131.56(15) ?
    N5 Cd N1 C7 . . . . -119.98(14) ?
    N7 Cd N1 C7 . . . . 105.51(15) ?
    N3 Cd N1 C7 . . . . 2.36(18) ?
    O2 Cd N1 C7 . . . . 172.66(14) ?
    O1 Cd N1 C7 . . . . -16.94(13) ?
    N5 Cd N1 C1 . . . . 79.47(16) ?
    N7 Cd N1 C1 . . . . -55.04(16) ?
    N3 Cd N1 C1 . . . . -158.19(14) ?
    O2 Cd N1 C1 . . . . 12.11(16) ?
    O1 Cd N1 C1 . . . . -177.49(17) ?
    N7 Cd N5 C27 . . . . 29.95(18) ?
    N3 Cd N5 C27 . . . . 134.99(15) ?
    N1 Cd N5 C27 . . . . -86.93(15) ?
    O2 Cd N5 C27 . . . . 4.68(14) ?
    O1 Cd N5 C27 . . . . -155.63(14) ?
    N7 Cd N5 C21 . . . . -158.51(14) ?
    N3 Cd N5 C21 . . . . -53.46(16) ?
    N1 Cd N5 C21 . . . . 84.61(16) ?
    O2 Cd N5 C21 . . . . 176.22(17) ?
    O1 Cd N5 C21 . . . . 15.92(17) ?
    N5 Cd N3 C10 . . . . 103.11(15) ?
    N7 Cd N3 C10 . . . . -126.28(15) ?
    N1 Cd N3 C10 . . . . -19.51(18) ?
    O2 Cd N3 C10 . . . . 173.51(13) ?
    O1 Cd N3 C10 . . . . -0.34(14) ?
    N5 Cd N3 C16 . . . . -79.94(16) ?
    N7 Cd N3 C16 . . . . 50.67(16) ?
    N1 Cd N3 C16 . . . . 157.44(14) ?
    O2 Cd N3 C16 . . . . -9.54(19) ?
    O1 Cd N3 C16 . . . . 176.61(17) ?
    C7 N2 C17 C18 . . . . -93.6(2) ?
    C6 N2 C17 C18 . . . . 83.6(2) ?
    N5 Cd N7 C30 . . . . -23.64(19) ?
    N3 Cd N7 C30 . . . . -133.73(16) ?
    N1 Cd N7 C30 . . . . 94.77(16) ?
    O2 Cd N7 C30 . . . . 1.63(14) ?
    O1 Cd N7 C30 . . . . 162.76(14) ?
    N5 Cd N7 C36 . . . . 154.73(15) ?
    N3 Cd N7 C36 . . . . 44.64(17) ?
    N1 Cd N7 C36 . . . . -86.86(17) ?
    O2 Cd N7 C36 . . . . 180.00(18) ?
    O1 Cd N7 C36 . . . . -18.87(19) ?
    C29 O2 C28 C27 . . . . -157.96(16) ?
    Cd O2 C28 C27 . . . . -3.98(19) ?
    C9 O1 C8 C7 . . . . -166.01(16) ?
    Cd O1 C8 C7 . . . . -17.03(18) ?
    C30 N7 C36 C35 . . . . 179.6(2) ?
    Cd N7 C36 C35 . . . . 1.0(3) ?
    C30 N7 C36 C31 . . . . -0.7(2) ?
    Cd N7 C36 C31 . . . . -179.29(13) ?
    C21 N5 C27 N6 . . . . -0.2(2) ?
    Cd N5 C27 N6 . . . . 173.02(12) ?
    C21 N5 C27 C28 . . . . 177.12(17) ?
    Cd N5 C27 C28 . . . . -9.6(3) ?
    C26 N6 C27 N5 . . . . -0.2(2) ?
    C37 N6 C27 N5 . . . . -179.10(18) ?
    C26 N6 C27 C28 . . . . -177.54(18) ?
    C37 N6 C27 C28 . . . . 3.6(3) ?
    O2 C28 C27 N5 . . . . 8.4(3) ?
    O2 C28 C27 N6 . . . . -174.57(17) ?
    C8 O1 C9 C10 . . . . 145.05(16) ?
    Cd O1 C9 C10 . . . . -3.7(2) ?
    C23 C22 C21 N5 . . . . -179.95(19) ?
    C23 C22 C21 C26 . . . . 0.9(3) ?
    C27 N5 C21 C22 . . . . -178.7(2) ?
    Cd N5 C21 C22 . . . . 8.6(3) ?
    C27 N5 C21 C26 . . . . 0.6(2) ?
    Cd N5 C21 C26 . . . . -172.16(12) ?
    C16 N3 C10 N4 . . . . 0.5(2) ?
    Cd N3 C10 N4 . . . . 178.08(12) ?
    C16 N3 C10 C9 . . . . -179.41(18) ?
    Cd N3 C10 C9 . . . . -1.8(3) ?
    C11 N4 C10 N3 . . . . 0.3(2) ?
    C19 N4 C10 N3 . . . . 179.77(18) ?
    C11 N4 C10 C9 . . . . -179.85(18) ?
    C19 N4 C10 C9 . . . . -0.3(3) ?
    O1 C9 C10 N3 . . . . 3.6(3) ?
    O1 C9 C10 N4 . . . . -176.22(17) ?
    C14 C15 C16 C11 . . . . -1.1(3) ?
    C14 C15 C16 N3 . . . . 178.81(19) ?
    C10 N3 C16 C11 . . . . -1.0(2) ?
    Cd N3 C16 C11 . . . . -178.40(13) ?
    C10 N3 C16 C15 . . . . 179.0(2) ?
    Cd N3 C16 C15 . . . . 1.6(3) ?
    C28 O2 C29 C30 . . . . 161.56(16) ?
    Cd O2 C29 C30 . . . . 7.53(19) ?
    C26 C25 C24 C23 . . . . 0.4(3) ?
    C10 N4 C11 C12 . . . . 178.8(2) ?
    C19 N4 C11 C12 . . . . -0.7(4) ?
    C10 N4 C11 C16 . . . . -0.9(2) ?
    C19 N4 C11 C16 . . . . 179.62(18) ?
    C13 C12 C11 N4 . . . . 179.7(2) ?
    C13 C12 C11 C16 . . . . -0.7(3) ?
    C15 C16 C11 N4 . . . . -178.85(17) ?
    N3 C16 C11 N4 . . . . 1.2(2) ?
    C15 C16 C11 C12 . . . . 1.5(3) ?
    N3 C16 C11 C12 . . . . -178.50(19) ?
    C30 N8 C31 C32 . . . . -179.4(2) ?
    C39 N8 C31 C32 . . . . -7.9(4) ?
    C30 N8 C31 C36 . . . . 0.6(2) ?
    C39 N8 C31 C36 . . . . 172.11(18) ?
    C35 C36 C31 N8 . . . . 179.79(19) ?
    N7 C36 C31 N8 . . . . 0.0(2) ?
    C35 C36 C31 C32 . . . . -0.2(3) ?
    N7 C36 C31 C32 . . . . -179.98(19) ?
    C3 C2 C1 N1 . . . . -178.4(2) ?
    C3 C2 C1 C6 . . . . -1.1(3) ?
    C7 N1 C1 C2 . . . . 176.0(2) ?
    Cd N1 C1 C2 . . . . -21.1(3) ?
    C7 N1 C1 C6 . . . . -1.6(2) ?
    Cd N1 C1 C6 . . . . 161.36(13) ?
    C7 N2 C6 C5 . . . . 179.5(2) ?
    C17 N2 C6 C5 . . . . 1.8(3) ?
    C7 N2 C6 C1 . . . . -1.2(2) ?
    C17 N2 C6 C1 . . . . -178.94(17) ?
    C2 C1 C6 N2 . . . . -176.11(17) ?
    N1 C1 C6 N2 . . . . 1.7(2) ?
    C2 C1 C6 C5 . . . . 3.2(3) ?
    N1 C1 C6 C5 . . . . -178.95(18) ?
    C1 N1 C7 N2 . . . . 0.8(2) ?
    Cd N1 C7 N2 . . . . -163.99(12) ?
    C1 N1 C7 C8 . . . . -179.72(17) ?
    Cd N1 C7 C8 . . . . 15.5(2) ?
    C6 N2 C7 N1 . . . . 0.3(2) ?
    C17 N2 C7 N1 . . . . 177.95(17) ?
    C6 N2 C7 C8 . . . . -179.20(17) ?
    C17 N2 C7 C8 . . . . -1.5(3) ?
    O1 C8 C7 N1 . . . . 2.6(2) ?
    O1 C8 C7 N2 . . . . -177.99(16) ?
    C21 C22 C23 C24 . . . . -0.4(3) ?
    C25 C24 C23 C22 . . . . -0.2(3) ?
    C1 C2 C3 C4 . . . . -1.1(3) ?
    C27 N6 C37 C38 . . . . 108.7(2) ?
    C26 N6 C37 C38 . . . . -70.0(3) ?
    C27 N6 C26 C25 . . . . 179.9(2) ?
    C37 N6 C26 C25 . . . . -1.2(3) ?
    C27 N6 C26 C21 . . . . 0.5(2) ?
    C37 N6 C26 C21 . . . . 179.45(18) ?
    C24 C25 C26 N6 . . . . -179.1(2) ?
    C24 C25 C26 C21 . . . . 0.1(3) ?
    C22 C21 C26 N6 . . . . 178.65(17) ?
    N5 C21 C26 N6 . . . . -0.7(2) ?
    C22 C21 C26 C25 . . . . -0.8(3) ?
    N5 C21 C26 C25 . . . . 179.90(18) ?
    C30 N8 C39 C40 . . . . 84.5(2) ?
    C31 N8 C39 C40 . . . . -85.4(2) ?
    N7 C36 C35 C34 . . . . -179.7(2) ?
    C31 C36 C35 C34 . . . . 0.7(3) ?
    N8 C31 C32 C33 . . . . 179.6(2) ?
    C36 C31 C32 C33 . . . . -0.3(3) ?
    N2 C6 C5 C4 . . . . 176.3(2) ?
    C1 C6 C5 C4 . . . . -2.8(3) ?
    C10 N4 C19 C20 . . . . -93.3(2) ?
    C11 N4 C19 C20 . . . . 86.1(3) ?
    C16 C15 C14 C13 . . . . 0.1(3) ?
    C36 C35 C34 C33 . . . . -0.5(4) ?
    C31 C32 C33 C34 . . . . 0.5(3) ?
    C35 C34 C33 C32 . . . . 0.0(4) ?
    C11 C12 C13 C14 . . . . -0.4(3) ?
    C15 C14 C13 C12 . . . . 0.7(4) ?
    C36 N7 C30 N8 . . . . 1.1(2) ?
    Cd N7 C30 N8 . . . . 179.81(12) ?
    C36 N7 C30 C29 . . . . -176.48(18) ?
    Cd N7 C30 C29 . . . . 2.2(3) ?
    C31 N8 C30 N7 . . . . -1.1(2) ?
    C39 N8 C30 N7 . . . . -172.61(18) ?
    C31 N8 C30 C29 . . . . 176.53(18) ?
    C39 N8 C30 C29 . . . . 5.0(3) ?
    O2 C29 C30 N7 . . . . -6.5(3) ?
    O2 C29 C30 N8 . . . . 176.13(17) ?
    C50 C51 C52 C47 . . . . -0.6(3) ?
    C50 C51 C52 N14 . . . . -179.18(18) ?
    O10 C47 C52 C51 . . . . -177.3(2) ?
    C48 C47 C52 C51 . . . . -0.9(3) ?
    O10 C47 C52 N14 . . . . 1.2(3) ?
    C48 C47 C52 N14 . . . . 177.70(18) ?
    O15 N14 C52 C51 . . . . 37.3(3) ?
    O16 N14 C52 C51 . . . . -142.1(2) ?
    O15 N14 C52 C47 . . . . -141.4(2) ?
    O16 N14 C52 C47 . . . . 39.2(3) ?
    O12 N12 C48 C49 . . . . -40.4(3) ?
    O11 N12 C48 C49 . . . . 138.1(2) ?
    O12 N12 C48 C47 . . . . 141.3(2) ?
    O11 N12 C48 C47 . . . . -40.2(3) ?
    O10 C47 C48 C49 . . . . 177.0(2) ?
    C52 C47 C48 C49 . . . . 0.6(3) ?
    O10 C47 C48 N12 . . . . -4.8(3) ?
    C52 C47 C48 N12 . . . . 178.71(19) ?
    C6 C5 C4 C3 . . . . 0.6(3) ?
    C2 C3 C4 C5 . . . . 1.4(3) ?
    C52 C51 C50 C49 . . . . 2.5(3) ?
    C52 C51 C50 N13 . . . . -175.68(19) ?
    O13 N13 C50 C49 . . . . 1.1(3) ?
    O14 N13 C50 C49 . . . . -177.98(19) ?
    O13 N13 C50 C51 . . . . 179.30(19) ?
    O14 N13 C50 C51 . . . . 0.2(3) ?
    C43 C42 N9 O4 . . . . -176.0(2) ?
    C41 C42 N9 O4 . . . . 5.9(3) ?
    C43 C42 N9 O5 . . . . 3.1(3) ?
    C41 C42 N9 O5 . . . . -175.0(2) ?
    N9 C42 C43 C44 . . . . 179.53(18) ?
    C41 C42 C43 C44 . . . . -2.4(3) ?
    O9 N11 C46 C45 . . . . -128.2(3) ?
    O8 N11 C46 C45 . . . . 50.1(3) ?
    O9 N11 C46 C41 . . . . 52.6(4) ?
    O8 N11 C46 C41 . . . . -129.0(2) ?
    C43 C42 C41 O3 . . . . -177.7(2) ?
    N9 C42 C41 O3 . . . . 0.3(3) ?
    C43 C42 C41 C46 . . . . 4.1(3) ?
    N9 C42 C41 C46 . . . . -177.99(18) ?
    C45 C46 C41 O3 . . . . 178.9(2) ?
    N11 C46 C41 O3 . . . . -2.0(3) ?
    C45 C46 C41 C42 . . . . -2.7(3) ?
    N11 C46 C41 C42 . . . . 176.39(19) ?
    C42 C43 C44 C45 . . . . -1.1(3) ?
    C42 C43 C44 N10 . . . . 178.50(19) ?
    O6 N10 C44 C43 . . . . 2.6(3) ?
    O7 N10 C44 C43 . . . . -176.9(2) ?
    O6 N10 C44 C45 . . . . -177.8(2) ?
    O7 N10 C44 C45 . . . . 2.7(3) ?
    C41 C46 C45 C44 . . . . -0.3(4) ?
    N11 C46 C45 C44 . . . . -179.4(2) ?
    C43 C44 C45 C46 . . . . 2.4(3) ?
    N10 C44 C45 C46 . . . . -177.2(2) ?
    C58 N16 C56 O18 . . . . 175.8(3) ?
    C57 N16 C56 O18 . . . . 1.1(4) ?
    C55 N15 C53 O17 . . . . -0.3(4) ?
    C54 N15 C53 O17 . . . . 178.2(3) ?
    N12 C48 C49 C50 . . . . -176.97(19) ?
    C47 C48 C49 C50 . . . . 1.2(3) ?
    C51 C50 C49 C48 . . . . -2.8(3) ?
    N13 C50 C49 C48 . . . . 175.39(19) ?
