# Supplementary material for: Bis[1,3-bis­(1-ethyl-1H-benzimidazol-2-yl)-2-oxapropane]­cadmium(II) dipicrate dimethyl­formamide disolvate
Source: Acta Crystallogr Sect E Struct Rep Online. 2011 May 20;67(Pt 6):m768. doi: 10.1107/S1600536811018228 (PMC3120347; doi:10.1107/S1600536811018228)
Supplement: Supplementary file 2 [file e-67-0m768-Isup2.hkl]

# 
# h,k,l, Fc-squared, Fo-squared, sigma(Fo-squared) and status flag 
# 
data_I
_shelx_title ' G0555 in P1                      P-1' 
_shelx_refln_list_code          4 
_shelx_F_calc_maximum      351.18 
_exptl_crystal_F_000      1427.70 
_reflns_d_resolution_high  0.7703 
 
loop_ 
 _symmetry_equiv_pos_as_xyz 
 'x, y, z' 
 '-x, -y, -z' 
 
_cell_length_a    14.1182 
_cell_length_b    14.3444 
_cell_length_c    16.0971 
_cell_angle_alpha  98.287 
_cell_angle_beta  107.969 
_cell_angle_gamma  95.526 
 
_shelx_F_squared_multiplier     1.000 
 
loop_ 
 _refln_index_h 
 _refln_index_k 
 _refln_index_l 
 _refln_F_squared_calc 
 _refln_F_squared_meas 
 _refln_F_squared_sigma 
 _refln_observed_status 
   2   0   0      105.00      105.00     14.81 o 
   3   0   0    38598.23    41286.18    351.34 o 
   4   0   0     5026.91     5511.61     39.16 o 
   5   0   0    17963.35    18329.37    144.78 o 
   6   0   0      129.74      164.46      9.12 o 
   7   0   0      399.51      327.04     18.99 o 
   8   0   0     4633.60     4664.81     59.69 o 
   9   0   0      306.78      316.77     15.19 o 
  10   0   0     3645.71     3808.20     72.21 o 
  11   0   0      176.85      199.40     17.47 o 
  12   0   0       65.26       58.41     21.27 o 
  13   0   0      766.21      782.34     24.88 o 
  14   0   0       54.63       57.20     11.21 o 
  15   0   0       48.72       51.69     11.95 o 
  16   0   0      447.14      464.17     21.68 o 
  17   0   0      171.04      152.18     34.94 o 
 -17   1   0      894.13      921.08     30.39 o 
 -16   1   0      376.89      375.75     21.40 o 
 -15   1   0     1362.92     1303.92     32.99 o 
 -14   1   0      752.98      724.86     19.97 o 
 -13   1   0        0.46        3.31      9.08 o 
 -12   1   0     1635.92     1611.69     27.46 o 
 -11   1   0     1932.29     2000.30     40.65 o 
 -10   1   0      227.84      224.47     24.69 o 
  -9   1   0     5043.47     5307.65     71.86 o 
  -8   1   0      193.46      201.68     18.99 o 
  -7   1   0     4443.59     4498.40     55.90 o 
  -6   1   0     4478.76     4631.31     63.14 o 
  -5   1   0      530.45      580.82     13.30 o 
  -4   1   0      239.06      267.02      9.12 o 
  -3   1   0    10502.17    10567.21    105.12 o 
   2   1   0    11462.90    11231.34     71.79 o 
   3   1   0    43280.91    44240.61    382.92 o 
   4   1   0     6040.67     6189.32     43.08 o 
   5   1   0        0.70        3.11      3.79 o 
   6   1   0    11397.32    11865.98     92.56 o 
   7   1   0      248.64      339.88     16.90 o 
   8   1   0       35.54       64.57      9.49 o 
   9   1   0    10512.56    11096.77    154.91 o 
  10   1   0        5.34       23.93     11.01 o 
  11   1   0     2534.28     2709.88     48.63 o 
  12   1   0      431.46      441.35     35.70 o 
  13   1   0      451.16      475.06     24.50 o 
  14   1   0     1509.88     1526.53     34.04 o 
  15   1   0      278.24      203.66     18.85 o 
  16   1   0        8.73       16.21     11.40 o 
  17   1   0      456.56      482.31    263.21 o 
 -17   2   0       48.70       37.93     18.82 o 
 -16   2   0     1043.31     1061.55     40.26 o 
 -15   2   0      256.59      257.45     14.31 o 
 -14   2   0      332.02      233.00     20.73 o 
 -13   2   0     2436.69     2355.20     31.64 o 
 -12   2   0       31.80       38.23     11.96 o 
 -11   2   0      720.89      755.12     24.31 o 
 -10   2   0      628.32      638.89     33.43 o 
  -9   2   0     1552.03     1611.62     31.91 o 
  -8   2   0      145.51       74.82     16.71 o 
  -7   2   0     1390.43     1368.53     24.70 o 
  -6   2   0     6300.50     6183.43     71.92 o 
  -5   2   0     3899.80     4114.52     47.54 o 
  -2   2   0     4216.11     4117.49     38.48 o 
  -1   2   0       38.26       37.55      4.37 o 
   1   2   0        8.75        3.92      1.70 o 
   2   2   0      175.40      154.32      4.68 o 
   3   2   0     2744.19     2702.62     23.50 o 
   4   2   0    10730.64    10896.51     79.54 o 
   5   2   0     4581.27     4412.85     32.53 o 
   6   2   0     1315.62     1455.35     14.71 o 
   7   2   0     5181.28     5243.44     42.86 o 
   8   2   0     4581.57     4887.27     42.83 o 
   9   2   0      110.59      143.88      8.48 o 
  10   2   0     2009.03     2039.11     37.99 o 
  11   2   0      504.19      552.65     22.79 o 
  12   2   0     2925.45     2924.24     71.43 o 
  13   2   0      423.54      468.02     35.13 o 
  14   2   0      416.63      472.00     19.19 o 
  15   2   0      956.86     1052.89     32.08 o 
  16   2   0      558.89      567.83     34.56 o 
 -17   3   0      319.25      322.78     27.51 o 
 -16   3   0       42.41       23.91     11.84 o 
 -15   3   0     1478.74     1438.42     52.97 o 
 -14   3   0      582.27      604.65     14.39 o 
 -13   3   0      807.77      820.81     15.83 o 
 -12   3   0     1566.85     1616.05     22.09 o 
 -11   3   0       91.76       87.49     11.58 o 
 -10   3   0     2225.29     2199.61     26.20 o 
  -9   3   0      226.51      217.61      6.83 o 
  -8   3   0     1744.88     1911.90     43.69 o 
  -7   3   0     6740.82     6636.17     82.56 o 
  -6   3   0        7.52       17.85      7.60 o 
  -4   3   0       21.96       56.00     13.29 o 
  -3   3   0     1138.83     1150.66     20.52 o 
  -2   3   0       47.47       94.94      4.12 o 
  -1   3   0    25688.68    26865.26    206.80 o 
   0   3   0     1385.41     1331.20     11.66 o 
   1   3   0      276.89      298.97     13.86 o 
   2   3   0        2.67       22.07      4.59 o 
   3   3   0       21.74       16.12      5.70 o 
   4   3   0     2604.07     2492.64     29.27 o 
   5   3   0     5475.88     5490.03     83.51 o 
   6   3   0      758.56      720.27     11.21 o 
   7   3   0      891.49      934.90     12.76 o 
   8   3   0      881.03      887.92     15.24 o 
   9   3   0     2451.56     2419.46     33.94 o 
  10   3   0      269.79      260.48     11.92 o 
  11   3   0     1297.63     1301.83     46.34 o 
  12   3   0      780.76      829.95     28.87 o 
  13   3   0      486.52      484.33     18.92 o 
  14   3   0      218.82      254.13     37.41 o 
  15   3   0       58.22       43.68     29.62 o 
  16   3   0      109.17        0.00     13.67 o 
 -17   4   0       78.73       75.88     18.09 o 
 -16   4   0      689.71      650.27     39.69 o 
 -15   4   0      117.40       84.65      9.23 o 
 -14   4   0     1605.78     1611.33     46.17 o 
 -13   4   0     2363.20     2468.90     25.42 o 
 -12   4   0       55.79       56.08      7.61 o 
 -11   4   0      811.93      827.99     17.03 o 
 -10   4   0       80.60      112.23      5.12 o 
  -9   4   0     2019.13     1936.55     69.60 o 
  -8   4   0     1939.66     1836.01     72.98 o 
  -7   4   0        0.77        3.76      1.96 o 
  -6   4   0    10105.86    10392.67    139.79 o 
  -5   4   0     4895.18     5018.18     60.10 o 
  -4   4   0     2410.84     2165.23     31.17 o 
  -3   4   0     5524.35     5540.31     33.95 o 
  -2   4   0    26359.09    28672.96    236.09 o 
  -1   4   0     2029.80     1828.94     16.66 o 
   0   4   0     4168.57     4581.33     34.62 o 
   1   4   0     1001.60      928.99     11.77 o 
   2   4   0      575.79      489.11      7.78 o 
   3   4   0       45.07       25.26      3.89 o 
   4   4   0     2326.82     2016.02     40.67 o 
   5   4   0      529.51      507.48      9.36 o 
   6   4   0       10.99        5.22      7.41 o 
   7   4   0       89.37       90.88     10.44 o 
   8   4   0        2.33        0.24      4.89 o 
   9   4   0     4771.21     4734.80     44.58 o 
  10   4   0     1054.22     1050.06     29.06 o 
  11   4   0      786.32      793.87     26.97 o 
  12   4   0      632.92      627.48     26.59 o 
  13   4   0      987.27     1004.05     25.47 o 
  14   4   0      172.40      169.67     20.01 o 
  15   4   0       32.24       18.99     16.71 o 
  16   4   0        0.95       28.10     18.99 o 
 -17   5   0        2.90       -2.96     25.26 o 
 -16   5   0      158.42      192.83     20.80 o 
 -15   5   0     2448.29     2434.84     45.51 o 
 -14   5   0     1613.98     1563.46     18.83 o 
 -13   5   0      416.64      386.95     11.34 o 
 -12   5   0      223.51      245.60      8.55 o 
 -11   5   0       38.13       36.35      4.78 o 
 -10   5   0     8166.41     8519.93     60.83 o 
  -9   5   0      138.04      155.49      7.13 o 
  -8   5   0     2250.78     2286.24     29.38 o 
  -7   5   0     8513.65     8994.17    131.30 o 
  -6   5   0      355.70      349.44     16.33 o 
  -5   5   0     4555.24     4593.35     58.19 o 
  -4   5   0     9664.96    10182.96    116.20 o 
  -3   5   0        2.06       33.27      3.18 o 
  -2   5   0     2193.51     2070.41     19.88 o 
  -1   5   0      362.31      350.85      8.19 o 
   0   5   0     5350.70     5400.78     39.02 o 
   1   5   0      455.25      432.37     16.33 o 
   2   5   0      507.21      605.84      8.27 o 
   3   5   0     2794.58     2610.49     22.51 o 
   4   5   0      872.01      780.20     11.38 o 
   5   5   0     5116.85     5141.82     70.92 o 
   6   5   0     4194.18     4250.73    102.45 o 
   7   5   0       37.04       30.07      5.12 o 
   8   5   0     3076.94     3176.78     45.60 o 
   9   5   0     2030.14     2000.26     29.82 o 
  10   5   0      672.98      723.64     19.94 o 
  11   5   0     2470.90     2531.67     34.08 o 
  12   5   0       10.14      -15.19     19.37 o 
  13   5   0      704.10      625.25     26.77 o 
  14   5   0      818.59      831.35     50.14 o 
  15   5   0        7.75       20.13     15.95 o 
 -17   6   0       24.88       21.01     16.51 o 
 -16   6   0      591.46      573.95     33.85 o 
 -15   6   0      143.44      155.71     19.20 o 
 -14   6   0      682.31      733.64     26.71 o 
 -13   6   0      379.00      375.04     20.28 o 
 -12   6   0      337.70      337.03     18.78 o 
 -11   6   0     2310.11     2307.97     36.65 o 
 -10   6   0      398.18      432.60     17.52 o 
  -9   6   0     2644.75     2679.64     53.01 o 
  -8   6   0      842.13      831.44     30.01 o 
  -7   6   0     4793.85     4814.60     69.58 o 
  -6   6   0     6379.79     4763.71     81.79 o 
  -5   6   0       18.20        1.52      7.98 o 
  -4   6   0      954.87      932.96     11.02 o 
  -3   6   0       47.95       11.76      3.51 o 
  -2   6   0     3678.48     3622.76     30.38 o 
  -1   6   0    30087.12    30875.47    267.23 o 
   0   6   0      166.85      158.70      6.16 o 
   1   6   0     2235.33     2216.71     20.71 o 
   2   6   0     3631.11     3680.56     30.25 o 
   3   6   0      316.13      314.34      8.94 o 
   4   6   0      641.13      626.07     14.62 o 
   5   6   0        2.86        7.30      4.91 o 
   6   6   0     2942.78     2901.88     28.39 o 
   7   6   0      218.91      197.82      7.65 o 
   8   6   0        0.23        7.39      6.54 o 
   9   6   0      947.83      952.22     15.52 o 
  10   6   0      434.27      421.98     13.55 o 
  11   6   0      186.94      144.41     10.13 o 
  12   6   0      373.84      382.85     21.27 o 
  13   6   0       24.63       27.83     12.91 o 
  14   6   0      306.11      190.66     20.89 o 
  15   6   0      458.31      448.56     27.35 o 
 -16   7   0       54.34       61.65     18.39 o 
 -15   7   0     1492.24     1453.18     45.18 o 
 -14   7   0       21.75       28.06     14.37 o 
 -13   7   0     1520.79     1519.18     63.63 o 
 -12   7   0       12.61       19.44     19.56 o 
 -11   7   0      212.42      236.34     16.77 o 
 -10   7   0     3684.01     3781.95     55.36 o 
  -9   7   0      266.87      265.15     17.53 o 
  -8   7   0      312.26      269.67     21.65 o 
  -7   7   0      622.15      657.13     25.83 o 
  -6   7   0      313.37      288.28     18.23 o 
  -5   7   0     2101.30     1845.32     16.15 o 
  -4   7   0       15.07       25.49      4.56 o 
  -3   7   0     1267.71     1525.87     13.10 o 
  -2   7   0     1871.76     1594.63     20.95 o 
  -1   7   0    20206.30    21199.17    175.44 o 
   0   7   0     6220.77     6073.74     49.82 o 
   1   7   0     2596.95     2685.00     23.07 o 
   2   7   0     1289.72     1255.58     15.95 o 
   3   7   0     3838.75     3827.94     33.36 o 
   4   7   0        3.80       14.02      5.62 o 
   5   7   0      883.57      824.12     13.63 o 
   6   7   0      908.96      903.13     16.90 o 
   7   7   0       51.69       40.99     12.15 o 
   8   7   0     4037.56     4094.38     37.28 o 
   9   7   0        3.95        3.44      5.81 o 
  10   7   0      276.86      262.80     12.59 o 
  11   7   0      464.56      476.62     23.55 o 
  12   7   0      158.68      155.01     19.18 o 
  13   7   0      424.00      410.30     24.28 o 
  14   7   0      120.08       91.15     26.59 o 
 -16   8   0      458.15      487.32     29.54 o 
 -15   8   0      115.56      135.29     20.41 o 
 -14   8   0      799.95      919.20     76.16 o 
 -13   8   0        0.83      -13.15     13.15 o 
 -12   8   0      522.10      596.89     33.99 o 
 -11   8   0     2019.03     1998.57     39.51 o 
 -10   8   0     1753.44     1827.32     43.88 o 
  -9   8   0      301.64      287.48     16.55 o 
  -8   8   0       56.46       81.28     18.23 o 
  -7   8   0     2135.98     2052.15     43.70 o 
  -6   8   0     1952.37     1951.81     40.65 o 
  -5   8   0      159.60      132.19     13.48 o 
  -4   8   0        4.81        8.18      2.55 o 
  -3   8   0     1630.87     1532.17     17.70 o 
  -2   8   0     3542.53     3378.60     24.45 o 
  -1   8   0       84.55       24.62      5.89 o 
   0   8   0        2.70       -0.79      5.70 o 
   1   8   0     4934.29     4816.30     42.48 o 
   2   8   0      187.24      242.15     20.13 o 
   3   8   0     3810.41     3899.43     33.06 o 
   4   8   0     5633.88     5932.15     51.44 o 
   5   8   0        6.84       -0.53      5.51 o 
   6   8   0      926.43      998.69     17.66 o 
   7   8   0     6804.03     6833.38     60.96 o 
   8   8   0        0.84        2.64      5.75 o 
   9   8   0        9.23       15.50      5.73 o 
  10   8   0      461.87      474.50     25.45 o 
  11   8   0     1050.09     1004.71     20.25 o 
  12   8   0      193.79      154.42     17.58 o 
  13   8   0      545.32      506.64     22.98 o 
 -16   9   0      160.00      180.31     24.83 o 
 -15   9   0       16.45       23.50     18.04 o 
 -14   9   0     2604.28     2510.38    135.06 o 
 -13   9   0     1416.29     1359.34     98.77 o 
 -12   9   0      369.08      386.00     34.37 o 
 -11   9   0     2541.31     2570.07     50.95 o 
 -10   9   0      921.14      848.96     34.95 o 
  -9   9   0      720.95      759.68     34.95 o 
  -8   9   0     2350.65     2237.93     51.29 o 
  -7   9   0     2076.02     2275.47     48.25 o 
  -6   9   0     3240.20     3327.61     57.77 o 
  -5   9   0       37.43       31.87      4.31 o 
  -4   9   0      803.97      816.94     10.66 o 
  -3   9   0     3029.52     3314.45     25.60 o 
  -2   9   0       20.48       38.27      5.01 o 
  -1   9   0       11.39        6.63      9.49 o 
   0   9   0     1668.06     1411.35     21.18 o 
   1   9   0       50.42       48.32      8.20 o 
   2   9   0     1028.88      996.54     15.76 o 
   3   9   0     1594.15     1480.13     18.06 o 
   4   9   0      429.38      413.32     10.21 o 
   5   9   0     2095.55     2063.22     24.89 o 
   6   9   0      798.01      832.97     15.10 o 
   7   9   0     2874.97     3085.79     38.00 o 
   8   9   0      815.59      852.09     29.25 o 
   9   9   0        0.83       -0.19      5.27 o 
  10   9   0     3914.92     3704.50     69.16 o 
  11   9   0        1.33       12.60      6.01 o 
  12   9   0      625.65      565.32     21.27 o 
 -15  10   0      912.71      890.74     43.83 o 
 -14  10   0       80.52      126.98     23.55 o 
 -13  10   0      750.69      787.65     36.81 o 
 -12  10   0      729.63      764.76     28.45 o 
 -11  10   0      681.77      716.36     38.36 o 
 -10  10   0     1099.99     1122.72     38.94 o 
  -7  10   0     2617.93     2647.63     55.48 o 
  -6  10   0       24.09       20.39      9.30 o 
  -5  10   0     3184.59     3399.63     48.83 o 
  -4  10   0     5798.93     5558.08     47.65 o 
  -3  10   0        2.42       -4.52      4.52 o 
  -2  10   0     4440.51     4588.44     84.90 o 
  -1  10   0     3623.06     3521.46     29.13 o 
   0  10   0      618.58      655.79     14.01 o 
   1  10   0     4472.28     4238.16     39.71 o 
   2  10   0       64.65       72.59     11.96 o 
   3  10   0     9758.20     9511.74     80.13 o 
   4  10   0      511.05      529.00     12.34 o 
   5  10   0     2502.58     2582.69     34.20 o 
   6  10   0      831.41      806.60     15.60 o 
   7  10   0      886.29      854.66     16.01 o 
   8  10   0      465.11      442.92     12.29 o 
   9  10   0     1076.95     1045.65     34.57 o 
  10  10   0       69.75       55.57      7.89 o 
  11  10   0     2937.57     2677.58    115.31 o 
  12  10   0      545.43      586.44     45.58 o 
 -15  11   0        4.77       -2.47     16.61 o 
 -14  11   0      285.74      314.06     31.79 o 
 -13  11   0      324.83      305.40     30.36 o 
 -12  11   0      139.78      132.96     34.94 o 
 -10  11   0      900.34      949.99     39.88 o 
  -9  11   0      114.65      115.46     23.17 o 
  -8  11   0     2923.79     2961.13     64.60 o 
  -6  11   0     1863.27     1944.12     23.93 o 
  -5  11   0        4.72        5.83     13.67 o 
  -4  11   0      333.00      335.54     10.26 o 
  -3  11   0     1526.66     1563.68     39.40 o 
  -2  11   0        4.84        2.21      4.65 o 
  -1  11   0     1773.43     1788.28     24.07 o 
   0  11   0      586.42      645.38     15.20 o 
   1  11   0     1022.64      998.15     77.11 o 
   2  11   0     4769.66     4826.08     45.43 o 
   3  11   0        1.80       -1.40      5.38 o 
   4  11   0     2972.16     3049.79     30.68 o 
   5  11   0     1355.38     1379.59     30.77 o 
   6  11   0        6.69       16.24      5.56 o 
   7  11   0      131.48      118.51     11.96 o 
   8  11   0       33.59       57.56     10.61 o 
   9  11   0      117.89      118.87     14.86 o 
  10  11   0     1570.17     1543.19    145.68 o 
  11  11   0       88.57      112.04     30.76 o 
  12  11   0     1348.11     1373.18     64.58 o 
 -14  12   0        0.58      -10.07     22.60 o 
 -13  12   0      136.55      179.27     33.42 o 
 -12  12   0      477.84      528.29     28.46 o 
 -11  12   0      329.80      361.68     24.03 o 
  -8  12   0     1198.46     1212.14     42.16 o 
  -7  12   0     1964.03     2086.47     51.29 o 
  -6  12   0      220.95      209.01      8.17 o 
  -5  12   0     1115.69     1211.28     45.01 o 
  -4  12   0      835.18      766.49     14.09 o 
  -3  12   0      319.40      344.40     22.60 o 
  -2  12   0     1479.66     1502.74     18.64 o 
  -1  12   0       60.01       56.89      8.25 o 
   0  12   0      572.52      616.44     12.79 o 
   1  12   0     1531.82     1678.72     19.94 o 
   2  12   0     1196.25     1200.71     22.70 o 
   3  12   0     2277.46     2311.02     26.77 o 
   4  12   0      282.91      285.52     10.68 o 
   5  12   0       15.39       19.43      7.94 o 
   6  12   0      154.86      163.34      9.70 o 
   7  12   0       21.02       17.07      8.33 o 
   8  12   0      519.15      494.64     12.24 o 
   9  12   0      623.79      533.31     23.36 o 
  10  12   0     1015.42      968.98     55.46 o 
  11  12   0      641.27      670.01     50.52 o 
 -14  13   0      642.22      588.74     36.25 o 
 -13  13   0       26.17       13.67     38.74 o 
 -12  13   0      216.49      204.87     28.18 o 
 -11  13   0      984.30     1012.28     47.10 o 
  -9  13   0     1148.90     1128.17     45.58 o 
  -7  13   0      103.45       81.28     21.27 o 
  -6  13   0     1614.86     1684.02     19.05 o 
  -5  13   0       68.69       65.45      6.71 o 
  -4  13   0     1267.10     1267.22     21.46 o 
  -3  13   0     3483.43     3544.82     39.72 o 
  -2  13   0        2.88        9.95      7.18 o 
  -1  13   0     3933.54     4161.50     39.92 o 
   0  13   0     2693.23     2671.77     29.47 o 
   1  13   0       19.91       30.64      8.14 o 
   2  13   0     1220.58     1319.56     21.11 o 
   3  13   0       12.97       -0.15      6.09 o 
   4  13   0     1293.50     1362.28     35.92 o 
   5  13   0      663.23      645.93     15.58 o 
   6  13   0      323.65      354.24     15.61 o 
   7  13   0      789.21      748.17     25.49 o 
   8  13   0      523.42      453.11     26.97 o 
   9  13   0      329.99      385.13     41.02 o 
  10  13   0      140.53      131.03     54.69 o 
 -13  14   0      262.58      219.15     36.84 o 
 -12  14   0      116.40      105.66     21.89 o 
 -11  14   0        4.86       15.95     21.65 o 
  -8  14   0      345.24      267.01     30.01 o 
  -7  14   0      309.22      288.66      7.60 o 
  -6  14   0      155.48      121.25      8.74 o 
  -5  14   0     1340.77     1352.26     21.77 o 
  -4  14   0       21.54       47.10     14.62 o 
  -3  14   0     1975.16     1943.94     33.18 o 
  -2  14   0     2635.21     2547.16     37.99 o 
  -1  14   0        0.06        6.67      6.45 o 
   0  14   0     2845.84     2968.94     33.58 o 
   1  14   0      306.62      302.12     14.09 o 
   2  14   0       76.62       59.89      9.67 o 
   3  14   0      929.99     1013.95     18.83 o 
   4  14   0      309.27      303.60     11.26 o 
   5  14   0      924.39      939.08     19.06 o 
   6  14   0        6.83       17.00      7.24 o 
   7  14   0      135.90      154.06     45.01 o 
   8  14   0      602.16      616.45     71.41 o 
   9  14   0       96.39      159.89     55.45 o 
  -7  15   0      736.28      729.65     39.12 o 
  -6  15   0      362.75      379.84     11.09 o 
  -5  15   0       17.86       18.61      7.23 o 
  -4  15   0     1115.93     1131.00     21.45 o 
  -3  15   0      245.80      285.36     28.30 o 
  -2  15   0     1167.19     1078.85     26.43 o 
  -1  15   0     1159.94     1178.86     35.80 o 
   0  15   0      212.88      198.44     14.55 o 
   1  15   0     1921.65     1987.46     38.90 o 
   2  15   0      537.12      534.24     29.77 o 
   3  15   0      574.40      557.26     15.97 o 
   4  15   0      327.75      357.90     19.49 o 
   5  15   0      290.74      291.99     12.21 o 
   6  15   0     1577.05     1795.26     92.31 o 
   7  15   0      546.64      514.27     43.68 o 
  -8  16   0      571.66      609.23     40.64 o 
  -7  16   0      104.10      112.42     41.02 o 
  -6  16   0      549.23      567.07     36.46 o 
  -5  16   0      865.44      879.28     27.61 o 
  -4  16   0        2.48       10.20      8.21 o 
  -3  16   0      847.90      899.29     24.88 o 
  -2  16   0      448.31      480.16     28.68 o 
  -1  16   0       42.17       41.47     11.51 o 
   0  16   0      199.26      157.31     15.16 o 
   1  16   0       67.77       58.84     17.10 o 
   2  16   0      738.10      734.26     19.08 o 
   3  16   0        3.89        0.10      7.65 o 
   4  16   0      816.83      767.22     19.07 o 
   5  16   0     1486.25     1502.74     58.88 o 
   6  16   0       15.87       36.08     25.07 o 
  -9  17   0      102.55      102.93     31.52 o 
  -8  17   0       49.68       65.32     27.35 o 
  -7  17   0     1174.48     1240.21     52.80 o 
  -6  17   0      269.09      222.95     48.24 o 
  -5  17   0        2.99       -3.03      7.44 o 
  -4  17   0      543.19      570.52     35.89 o 
  -3  17   0       14.49        2.45     13.49 o 
  -2  17   0      244.58      278.61     30.76 o 
  -1  17   0      264.59      137.40    106.16 o 
   0  17   0       50.38       10.07     15.00 o 
   1  17   0      163.21      190.10    114.70 o 
   2  17   0       14.75        9.16      8.65 o 
   3  17   0      638.18      652.67     22.79 o 
   4  17   0      507.15      552.63     41.02 o 
  -6  18   0      224.74      256.75     33.04 o 
  -5  18   0      548.54      662.40     41.40 o 
  -4  18   0        0.69        5.93     10.62 o 
  -3  18   0      614.73      497.45     35.70 o 
  -2  18   0       80.41       93.86     18.43 o 
  -1  18   0      313.96      345.94     44.82 o 
   0  18   0      231.80      164.10     95.71 o 
   1  18   0      159.90       92.13     62.29 o 
  -1 -18   1        3.81       -3.39     10.32 o 
   0 -18   1       54.98       17.50     25.07 o 
   1 -18   1       78.77       94.57     33.42 o 
   2 -18   1       31.32       31.86     13.86 o 
   3 -18   1      351.59      357.00     20.88 o 
   4 -18   1      339.40      317.00     16.68 o 
   5 -18   1      299.14      416.27     34.56 o 
   6 -18   1      213.20      197.50     48.61 o 
  -4 -17   1      207.36        0.00     15.95 o 
  -3 -17   1      341.67      307.20    178.70 o 
  -2 -17   1      215.61       66.86     57.54 o 
  -1 -17   1      496.29      422.51    236.44 o 
   0 -17   1        5.65        3.82      9.39 o 
   1 -17   1      342.39      374.52     18.09 o 
   2 -17   1      391.60      433.40     39.31 o 
   3 -17   1      178.25      154.25     17.40 o 
   4 -17   1       71.64       81.98     15.57 o 
   5 -17   1      383.38      161.80     42.54 o 
   6 -17   1       90.23       77.10     23.93 o 
   7 -17   1      906.87      799.17     69.89 o 
   8 -17   1      127.66      131.01     20.78 o 
   9 -17   1      639.59      614.55     44.06 o 
  -6 -16   1        6.57       -2.28     30.38 o 
  -5 -16   1      676.92      949.18     74.83 o 
  -4 -16   1      594.29      469.40     69.70 o 
  -3 -16   1      663.11      636.21     39.88 o 
  -2 -16   1      699.49      744.18     21.99 o 
  -1 -16   1      115.91       56.97     55.45 o 
   0 -16   1     1364.22     1399.41     55.46 o 
   1 -16   1      853.52      864.35     22.25 o 
   2 -16   1      242.83      216.18     17.60 o 
   3 -16   1      976.27     1012.37     22.24 o 
   4 -16   1      260.66      240.90     20.23 o 
   5 -16   1      431.87      489.51     16.33 o 
   6 -16   1      779.50      748.27     39.12 o 
   7 -16   1       74.98       98.37     25.45 o 
   8 -16   1      324.67      281.51     47.29 o 
   9 -16   1      379.14      306.89     34.18 o 
  -8 -15   1       58.24       43.68     27.73 o 
  -7 -15   1      179.59      175.09     33.80 o 
  -6 -15   1      948.70     1032.78     51.66 o 
  -5 -15   1       18.19       28.21      7.93 o 
  -4 -15   1      215.06      202.19     15.90 o 
  -3 -15   1      608.28      632.36     14.17 o 
  -2 -15   1      402.21      383.79     29.63 o 
  -1 -15   1     1316.77     1276.39     42.73 o 
   0 -15   1        2.51       -4.94      8.33 o 
   1 -15   1      551.33      559.86     27.35 o 
   2 -15   1     1022.92     1047.81     24.77 o 
   3 -15   1       84.33       83.06     10.25 o 
   4 -15   1      335.62      364.49     13.44 o 
   5 -15   1      152.86      141.76     13.00 o 
   6 -15   1      712.38      677.55     17.28 o 
   7 -15   1      753.27      772.96     38.36 o 
   9 -15   1     1294.05     1240.99     50.52 o 
  10 -15   1      129.21      120.78     29.62 o 
  11 -15   1      902.09      915.62     36.25 o 
  -9 -14   1      203.58      237.00     37.98 o 
  -8 -14   1      672.61      785.48     50.90 o 
  -6 -14   1      999.07      991.96     15.63 o 
  -5 -14   1     1805.53     1678.80     44.45 o 
  -4 -14   1      208.51      201.80      9.04 o 
  -3 -14   1     1626.78     1656.08     23.06 o 
  -2 -14   1      844.55      879.59     16.71 o 
  -1 -14   1      956.83      936.60     18.49 o 
   0 -14   1     3599.19     3620.83     43.22 o 
   1 -14   1      121.69      101.02     29.62 o 
   2 -14   1      583.09      550.05     15.88 o 
   3 -14   1      782.02      762.57     32.48 o 
   4 -14   1      156.79      140.71     12.34 o 
   5 -14   1      903.60      944.67     36.84 o 
   6 -14   1      333.56      354.73      8.97 o 
   9 -14   1      305.83      320.93     22.42 o 
  11 -14   1        1.24        3.80     18.99 o 
  12 -14   1      613.13      595.54     41.21 o 
  13 -14   1     1026.81     1026.03     41.73 o 
 -10 -13   1      311.04      346.76     40.64 o 
  -9 -13   1       35.26        4.94     22.03 o 
  -8 -13   1      913.72      942.00     49.76 o 
  -7 -13   1     1126.83     1139.59     15.52 o 
  -6 -13   1     1421.75     1435.28     70.97 o 
  -5 -13   1      196.34      197.01      9.82 o 
  -4 -13   1     3047.84     3087.84     76.27 o 
  -3 -13   1      695.20      699.34     16.05 o 
  -2 -13   1       57.31       53.17      6.94 o 
  -1 -13   1      863.81      932.61     14.87 o 
   0 -13   1     1975.62     1993.27     26.61 o 
   1 -13   1     1820.11     1745.31     28.86 o 
   2 -13   1       58.49       74.04     13.98 o 
   3 -13   1     1607.86     1527.00     30.31 o 
   4 -13   1     2775.53     2716.93     31.00 o 
   5 -13   1      139.14      111.86     10.06 o 
   6 -13   1     1425.74     1336.78     17.09 o 
   7 -13   1       84.96      108.24     21.27 o 
   9 -13   1     2696.12     2615.62     47.53 o 
  10 -13   1       68.06       51.65     23.55 o 
  11 -13   1     1071.01     1026.36     77.11 o 
  12 -13   1      689.55      656.85     33.04 o 
  13 -13   1        3.83       16.85     17.04 o 
 -11 -12   1      282.18      320.18     42.54 o 
 -10 -12   1      484.79      524.53     42.54 o 
  -9 -12   1      759.17      784.35     69.13 o 
  -8 -12   1        8.14        0.08      3.54 o 
  -7 -12   1      256.36      256.36     14.50 o 
  -6 -12   1      562.24      606.29     18.19 o 
  -5 -12   1      868.56      906.95     14.41 o 
  -4 -12   1      124.55      127.90     10.39 o 
  -3 -12   1      405.78      400.17     11.03 o 
  -2 -12   1     2759.56     2780.66     32.47 o 
  -1 -12   1     3673.11     3677.95     31.61 o 
   0 -12   1      347.79      388.44     10.40 o 
   1 -12   1      194.73      205.03     13.86 o 
   2 -12   1     2848.90     2917.92     36.93 o 
   3 -12   1      516.71      508.21     16.01 o 
   4 -12   1     2005.77     1902.01     22.61 o 
   5 -12   1     5459.67     5501.56     51.97 o 
   6 -12   1      208.65      231.77     13.67 o 
   8 -12   1     1239.18     1261.15     43.68 o 
   9 -12   1      651.46      597.85     33.05 o 
  11 -12   1      104.52      125.35     28.86 o 
  12 -12   1      384.37      401.80     33.99 o 
  13 -12   1      282.22      297.30     28.11 o 
  14 -12   1       30.80       -0.42     12.74 o 
 -12 -11   1      959.71      975.42     59.25 o 
 -11 -11   1      295.50      277.64     36.84 o 
 -10 -11   1     2191.28     2089.38    203.63 o 
  -9 -11   1     1001.59      961.16     20.90 o 
  -8 -11   1       11.15        8.21      4.86 o 
  -7 -11   1     1103.12     1211.28     17.80 o 
  -6 -11   1      814.95      813.68     11.24 o 
  -5 -11   1       91.74       98.04      9.95 o 
  -4 -11   1     2577.18     2574.04     27.58 o 
  -3 -11   1       15.56       15.09      6.30 o 
  -2 -11   1     2316.16     2425.92     22.36 o 
  -1 -11   1     3307.21     3257.41     28.90 o 
   0 -11   1      496.33      543.90     24.88 o 
   1 -11   1     4515.38     4617.00     40.34 o 
   2 -11   1       64.16       70.83      9.31 o 
   3 -11   1     2292.47     2329.81     40.66 o 
   4 -11   1     2450.57     2589.53     26.24 o 
   5 -11   1      692.62      742.20     10.62 o 
   6 -11   1     2210.64     2141.57     18.28 o 
   7 -11   1        0.14       -1.90     12.91 o 
   8 -11   1     5062.14     5130.62    119.73 o 
   9 -11   1     1390.98     1350.18     31.41 o 
  10 -11   1      234.13      278.42     24.37 o 
  11 -11   1     1361.71     1401.62     66.29 o 
  12 -11   1      354.20      409.19     30.34 o 
  13 -11   1       46.34       30.42     16.62 o 
  14 -11   1      281.12      272.22     31.22 o 
  15 -11   1        5.55       -1.26     14.49 o 
 -12 -10   1      123.13      145.84     31.90 o 
 -11 -10   1     1209.91     1161.73    169.03 o 
 -10 -10   1       79.08       44.09      6.20 o 
  -9 -10   1     1344.14     1371.08     32.47 o 
  -8 -10   1      899.37      919.71     13.08 o 
  -7 -10   1      114.13      119.45      6.84 o 
  -6 -10   1     2330.22     2337.31     21.41 o 
  -5 -10   1     1384.55     1409.46     32.67 o 
  -4 -10   1     3131.99     3287.31     31.77 o 
  -3 -10   1      236.40      237.32      8.93 o 
  -2 -10   1      132.45      146.69      7.98 o 
  -1 -10   1     5458.70     5535.85     51.06 o 
   0 -10   1      948.99      936.96     22.69 o 
   1 -10   1     2828.44     3086.99     27.05 o 
   2 -10   1     5084.74     5115.68     45.58 o 
   3 -10   1        0.24        0.89      4.08 o 
   4 -10   1      949.83     1135.58     22.60 o 
   5 -10   1     2803.25     2932.61     30.97 o 
   7 -10   1      124.62      158.00     21.27 o 
   8 -10   1       97.35       72.61     15.19 o 
   9 -10   1     3293.35     3440.85     69.92 o 
  10 -10   1      647.91      592.75     47.48 o 
  11 -10   1      136.87      146.01     20.70 o 
  12 -10   1     1384.73     1338.97     36.53 o 
  13 -10   1      313.18      333.57     32.85 o 
  14 -10   1      111.74      122.67     26.00 o 
  15 -10   1      968.12      851.82    100.66 o 
 -13  -9   1      843.68      932.87     51.28 o 
 -12  -9   1      485.95      434.51     58.87 o 
 -11  -9   1      131.08      112.97     13.92 o 
 -10  -9   1     2532.43     2500.63     40.76 o 
  -9  -9   1      173.34      160.87     10.17 o 
  -8  -9   1      443.80      427.33      9.89 o 
  -7  -9   1      317.71      372.18      9.20 o 
  -6  -9   1      386.71      396.75      9.70 o 
  -5  -9   1     1671.29     1624.73     25.83 o 
  -4  -9   1       36.35       31.61      4.83 o 
  -3  -9   1     4541.72     4663.89     37.68 o 
  -2  -9   1     5163.19     5540.60     44.30 o 
  -1  -9   1      184.69      199.85     11.83 o 
   0  -9   1       82.41       83.50      6.08 o 
   1  -9   1     1909.43     1833.93     16.63 o 
   2  -9   1     1816.16     1824.80     31.16 o 
   3  -9   1     4032.82     3975.68     39.73 o 
   4  -9   1      732.96      817.04     18.80 o 
   5  -9   1     4229.44     4342.33     33.16 o 
   6  -9   1      894.88      875.20     30.39 o 
   7  -9   1       82.28       68.74     17.09 o 
   8  -9   1     2631.66     2770.28     39.43 o 
   9  -9   1      762.50      820.09     49.76 o 
  10  -9   1      153.11      194.76     17.09 o 
  11  -9   1      502.70      535.25     28.53 o 
  12  -9   1       77.75       86.24     16.89 o 
  13  -9   1      391.62      433.53     30.69 o 
  14  -9   1      956.52      956.76     34.38 o 
  15  -9   1        3.94        8.28     18.52 o 
  16  -9   1       64.54       58.25     20.14 o 
 -13  -8   1       24.22       -8.87      8.87 o 
 -12  -8   1      273.12      252.31     32.28 o 
 -11  -8   1     1034.16     1005.56     16.44 o 
 -10  -8   1      243.76      235.61     10.71 o 
  -9  -8   1       23.03       39.43      6.04 o 
  -8  -8   1        5.13        4.05      5.93 o 
  -7  -8   1      980.29     1020.65    133.33 o 
  -6  -8   1     1826.38     1825.16     21.36 o 
  -5  -8   1       98.20      126.64      5.62 o 
  -4  -8   1     7896.15     7902.25    127.26 o 
  -3  -8   1     1161.17     1204.73     14.37 o 
  -2  -8   1     1968.29     2034.05     23.59 o 
  -1  -8   1     2605.32     2681.23     19.66 o 
   0  -8   1       89.60       56.13      4.59 o 
   1  -8   1      890.76      959.90     10.40 o 
   2  -8   1        9.25       35.50     19.94 o 
   3  -8   1      614.17      576.43      8.46 o 
   4  -8   1      491.24      454.85     10.64 o 
   5  -8   1      151.67      198.94      3.61 o 
   6  -8   1     1731.66     1651.19     36.85 o 
   7  -8   1      206.66      269.66     21.27 o 
   8  -8   1      328.99      328.24     18.51 o 
   9  -8   1       11.61       11.31      9.89 o 
  10  -8   1      406.59      425.62     19.46 o 
  11  -8   1      570.40      621.51     23.49 o 
  12  -8   1     1225.87     1266.43     41.78 o 
  13  -8   1      117.15      129.81     17.99 o 
  14  -8   1      395.50      381.74     29.33 o 
  15  -8   1      184.90      201.24     39.12 o 
  16  -8   1       26.56       36.65     18.53 o 
 -14  -7   1       23.29        7.22     17.47 o 
 -13  -7   1      550.81      600.89     54.31 o 
 -12  -7   1      934.18      944.08     58.69 o 
 -11  -7   1     1931.87     1839.89     28.19 o 
 -10  -7   1        4.06        4.04      5.51 o 
  -9  -7   1      238.37      194.56     17.47 o 
  -8  -7   1      653.51      684.95     12.00 o 
  -7  -7   1       32.19       29.48      6.74 o 
  -6  -7   1       94.70      123.21      6.38 o 
  -5  -7   1     3591.59     3637.48     29.46 o 
  -4  -7   1      109.28      130.36     10.82 o 
  -3  -7   1     1439.46     1346.73     12.39 o 
  -2  -7   1      375.42      397.70      8.00 o 
  -1  -7   1       33.13       22.48      6.84 o 
   0  -7   1     4057.91     4058.26     26.35 o 
   1  -7   1      880.15      932.49      9.65 o 
   2  -7   1      597.41      624.94      8.91 o 
   3  -7   1      727.31      648.56     11.21 o 
   4  -7   1       60.86       76.07      3.42 o 
   5  -7   1     3382.85     2964.07     60.06 o 
   6  -7   1     1981.08     1845.49     36.10 o 
   7  -7   1      173.52      164.78     11.57 o 
   8  -7   1     4545.36     4680.06     52.27 o 
   9  -7   1      500.78      511.92     21.46 o 
  10  -7   1      563.08      515.70     24.85 o 
  11  -7   1      125.56      104.78     14.20 o 
  12  -7   1      681.89      670.58     30.01 o 
  13  -7   1     1691.51     1803.39     61.73 o 
  14  -7   1      232.27      259.01     21.73 o 
  15  -7   1     1028.59     1129.90     35.30 o 
  16  -7   1      327.08      276.54     29.90 o 
 -15  -6   1        9.04       -3.04     11.77 o 
 -14  -6   1      957.92      917.93     25.00 o 
 -13  -6   1      130.54      114.06     14.64 o 
 -12  -6   1     1311.41     1270.96     25.23 o 
 -11  -6   1     1600.12     1477.72     25.37 o 
 -10  -6   1     1192.87     1153.24     26.59 o 
  -9  -6   1     3584.07     3543.49     35.13 o 
  -8  -6   1      222.81      233.87      9.12 o 
  -7  -6   1     4017.50     4226.83     33.40 o 
  -6  -6   1     3190.45     3345.93     30.19 o 
  -5  -6   1      526.50      496.91      6.97 o 
  -4  -6   1     5602.97     5519.81     48.88 o 
  -3  -6   1     9820.77     9870.70     72.76 o 
  -2  -6   1     4956.35     4765.79     32.25 o 
  -1  -6   1     2047.16     1937.21     15.77 o 
   0  -6   1      557.98      672.44      9.24 o 
   1  -6   1       21.09       23.97      3.61 o 
   2  -6   1     1269.09     1254.22     11.88 o 
   3  -6   1      898.06     1036.60     10.93 o 
   4  -6   1     4205.27     4182.66     27.63 o 
   5  -6   1      590.91      559.90     18.61 o 
   6  -6   1     1229.69     1325.12     30.01 o 
   7  -6   1     8168.12     8621.11     80.85 o 
   8  -6   1      616.44      642.27     22.79 o 
   9  -6   1     2178.50     2234.26     32.84 o 
  10  -6   1       32.18       46.46     11.73 o 
  11  -6   1     1064.55      991.64     35.23 o 
  12  -6   1      896.92      891.17     20.94 o 
  13  -6   1       38.51       29.62      5.82 o 
  14  -6   1      655.73      637.95     57.35 o 
  15  -6   1      167.10      153.89     23.29 o 
  16  -6   1        6.79       38.12     16.91 o 
 -16  -5   1      714.03      543.94    108.06 o 
 -15  -5   1      136.01      108.62     29.62 o 
 -14  -5   1      584.94      535.54     26.01 o 
 -13  -5   1      472.60      525.36     75.39 o 
 -12  -5   1      658.33      641.36     18.95 o 
 -11  -5   1     4465.94     4427.11     60.81 o 
 -10  -5   1      345.93      360.44     17.47 o 
  -9  -5   1      824.82      899.18     18.75 o 
  -8  -5   1     2465.01     2430.65     25.11 o 
  -7  -5   1      268.22      299.20      9.50 o 
  -6  -5   1     2790.82     2702.65     22.80 o 
  -5  -5   1     9395.21     9903.47    110.99 o 
  -4  -5   1       88.45      119.45      4.71 o 
  -3  -5   1     5183.82     4981.15     43.18 o 
  -2  -5   1     6025.62     5891.01     37.65 o 
  -1  -5   1    17071.49    17081.81    232.05 o 
   0  -5   1     2135.53     2051.60     14.68 o 
   1  -5   1      105.20       70.13      4.46 o 
   2  -5   1     2504.77     2298.03     33.07 o 
   3  -5   1       55.89       56.66      2.21 o 
   4  -5   1     6502.86     6671.30     77.26 o 
   5  -5   1     4239.67     4259.00     44.68 o 
   6  -5   1     1396.75     1283.49     22.04 o 
   7  -5   1     8047.77     8392.91     58.41 o 
   8  -5   1     4690.75     4538.17     66.91 o 
   9  -5   1      483.59      488.08     14.81 o 
  10  -5   1     2887.75     2800.04     25.88 o 
  11  -5   1       67.58       67.84     15.18 o 
  12  -5   1       47.61       37.71      8.71 o 
  13  -5   1      836.28      758.43     30.73 o 
  14  -5   1      180.06      126.85     12.44 o 
  15  -5   1      387.94      416.46     28.85 o 
  16  -5   1      755.11      790.47     52.42 o 
  17  -5   1      430.16      490.04     39.31 o 
 -16  -4   1       50.21       33.67     12.53 o 
 -15  -4   1       81.17       70.26     18.23 o 
 -14  -4   1        7.42        6.32      9.67 o 
 -13  -4   1      828.88      861.11     25.95 o 
 -12  -4   1     3140.86     3138.13     46.95 o 
 -11  -4   1      919.85      912.28     33.81 o 
 -10  -4   1     5116.94     5168.74     85.15 o 
  -9  -4   1     3773.00     3857.35     38.08 o 
  -8  -4   1     1808.27     1818.41     18.60 o 
  -7  -4   1     9938.47    10173.02     78.03 o 
  -6  -4   1     2036.31     2164.89     20.90 o 
  -5  -4   1       90.34      184.07      8.17 o 
  -4  -4   1       31.66       17.67      3.02 o 
  -3  -4   1     4594.17     4754.58     37.09 o 
  -2  -4   1    10268.90     9932.32     67.01 o 
  -1  -4   1    15296.66    15553.86    190.70 o 
   0  -4   1       12.44       18.74      4.89 o 
   1  -4   1    15643.35    15662.79    112.48 o 
   2  -4   1    29639.56    31341.00    249.61 o 
   3  -4   1      945.68       10.64      7.60 o 
   4  -4   1     2213.89     2401.43     17.48 o 
   5  -4   1      225.10      278.03     12.91 o 
   6  -4   1     7623.50     8210.57     99.72 o 
   7  -4   1      131.24      156.10     20.13 o 
   8  -4   1     2151.19     2277.19     39.52 o 
   9  -4   1     4897.12     4941.07     88.58 o 
  10  -4   1      774.58      779.83     27.35 o 
  11  -4   1     2972.32     2941.96     32.04 o 
  12  -4   1      729.75      768.85     18.13 o 
  13  -4   1     1341.43     1324.56     22.22 o 
  14  -4   1     1340.53     1285.73     25.81 o 
  15  -4   1       29.44       25.23     10.78 o 
  16  -4   1      263.60      298.38     22.93 o 
  17  -4   1      813.68      816.15     52.99 o 
 -16  -3   1       88.26       78.46     14.61 o 
 -15  -3   1       12.44       18.15     11.00 o 
 -14  -3   1     1371.81     1386.19     28.56 o 
 -13  -3   1      249.49      219.39     22.71 o 
 -12  -3   1     1141.42     1112.83     22.82 o 
 -11  -3   1      313.04      327.86     13.95 o 
 -10  -3   1      702.79      726.26     21.27 o 
  -9  -3   1     8108.52     8260.65    101.19 o 
  -8  -3   1      732.85      674.35     10.65 o 
  -7  -3   1     3395.59     3544.80     44.66 o 
  -6  -3   1      930.76      795.49     11.78 o 
  -5  -3   1      146.73      125.86      3.92 o 
  -4  -3   1    27834.43    28634.05    255.57 o 
  -3  -3   1     1957.25     1918.90     24.90 o 
  -2  -3   1    11137.19    11275.88    152.43 o 
  -1  -3   1     2886.91     2600.97     12.91 o 
   0  -3   1      410.59      355.46      4.63 o 
   1  -3   1     2932.52     2988.14     15.06 o 
   2  -3   1    17787.08    17930.52    156.09 o 
   3  -3   1      949.91      982.82     10.26 o 
   4  -3   1     8828.21     8595.11     94.90 o 
   5  -3   1     3809.17     3806.57     47.15 o 
   6  -3   1      768.42      807.62     18.99 o 
   7  -3   1     4710.07     4869.87     64.26 o 
   8  -3   1     1781.51     1848.82     34.20 o 
   9  -3   1      901.99      831.52     25.07 o 
  10  -3   1     1970.77     1904.99     40.27 o 
  11  -3   1      229.55      216.87     20.13 o 
  12  -3   1     3500.44     3522.77     39.29 o 
  13  -3   1      569.58      556.53     19.78 o 
  14  -3   1      338.13      319.53     22.22 o 
  15  -3   1      832.40      781.03     32.75 o 
  16  -3   1       75.18       65.29     25.07 o 
  17  -3   1      153.51      181.85     21.79 o 
 -17  -2   1        4.91       -2.03     12.14 o 
 -16  -2   1      647.63      591.72     84.32 o 
 -15  -2   1     1217.48     1209.99     41.78 o 
 -14  -2   1        0.37       -2.48     10.52 o 
 -13  -2   1      933.53      901.88     24.94 o 
 -12  -2   1     2782.95     2868.01     53.00 o 
 -11  -2   1      933.00      881.22     24.12 o 
 -10  -2   1     1205.22     1277.91     26.97 o 
  -9  -2   1       18.34       25.07      8.74 o 
  -8  -2   1      902.38      822.80     17.85 o 
  -7  -2   1      511.41      456.57     17.85 o 
  -6  -2   1     3632.79     3662.46     29.31 o 
  -5  -2   1      226.92      212.86      4.81 o 
  -4  -2   1      642.60      685.53      6.54 o 
  -3  -2   1    50181.41    46065.37    382.80 o 
  -2  -2   1     8401.02     8350.86    117.25 o 
  -1  -2   1      538.50      505.56      4.27 o 
   1  -2   1     2356.88     2272.51     11.70 o 
   2  -2   1     8752.68     8777.87     85.95 o 
   3  -2   1     1176.91     1283.73     18.62 o 
   4  -2   1      318.00      323.25     11.40 o 
   5  -2   1     2417.11     2230.89     30.41 o 
   6  -2   1    10974.68    11195.27    132.22 o 
   7  -2   1       53.48       50.89      9.49 o 
   8  -2   1      463.48      499.86     18.23 o 
   9  -2   1     2473.30     2509.06     43.32 o 
  10  -2   1      810.08      816.68     38.74 o 
  11  -2   1      579.30      662.43     26.97 o 
  12  -2   1      118.22      132.93     30.38 o 
  13  -2   1     4543.64     4449.11     51.68 o 
  14  -2   1     1000.27     1033.78     65.71 o 
  15  -2   1      202.53      162.34     31.90 o 
  16  -2   1      895.95      888.34     30.26 o 
  17  -2   1      475.42      432.03     26.06 o 
 -17  -1   1      850.70      869.05     32.40 o 
 -16  -1   1      322.48      325.15     34.94 o 
 -15  -1   1      341.95      367.86     18.04 o 
 -14  -1   1      786.34      780.03     25.45 o 
 -13  -1   1       96.14       80.48     10.59 o 
 -12  -1   1      776.63      919.75    180.80 o 
 -11  -1   1      540.42      593.19     14.90 o 
 -10  -1   1       27.28       35.00      7.11 o 
  -9  -1   1     2209.71     2218.28     44.46 o 
  -8  -1   1     5545.34     5783.95     68.45 o 
  -7  -1   1      467.95      563.68     18.61 o 
  -6  -1   1      249.53      234.35      8.36 o 
  -5  -1   1        8.46       18.61      4.56 o 
  -4  -1   1     6314.19     6707.77     68.18 o 
  -3  -1   1     8689.61     8923.16     78.65 o 
  -2  -1   1       38.08       44.86      2.24 o 
   2  -1   1    28109.00    28628.59    224.20 o 
   3  -1   1     3852.16     3718.54     28.12 o 
   4  -1   1     6919.16     6396.59     56.95 o 
   5  -1   1     3324.60     3325.60     28.23 o 
   6  -1   1     1228.85     1207.71     15.18 o 
   7  -1   1     5593.01     5326.40     66.56 o 
   8  -1   1      102.74      141.29     12.91 o 
   9  -1   1      474.61      452.00     19.37 o 
  10  -1   1        6.57       24.31     18.61 o 
  11  -1   1      521.25      595.19     25.83 o 
  12  -1   1     5965.01     5936.55     96.94 o 
  13  -1   1      152.15      165.21     22.03 o 
  14  -1   1       91.01       94.01     12.15 o 
  15  -1   1      726.84      659.38     24.53 o 
  16  -1   1       42.14       61.53     23.55 o 
  17  -1   1      564.41      578.42     27.41 o 
 -17   0   1       13.66       14.58     11.94 o 
 -16   0   1      350.27      319.40     18.36 o 
 -15   0   1     1635.49     1680.41     25.03 o 
 -14   0   1       42.95       42.36     10.65 o 
 -13   0   1      494.06      495.56     16.05 o 
 -12   0   1        1.97        9.00      8.04 o 
 -11   0   1       52.96       55.77     14.62 o 
 -10   0   1     1409.63     1387.83     21.62 o 
  -9   0   1      180.06      169.59      7.84 o 
  -8   0   1      126.76      147.36     15.57 o 
  -7   0   1     4951.51     4701.50     54.77 o 
  -6   0   1     1433.45     1503.54     20.52 o 
  -5   0   1    21716.48    22010.25    255.47 o 
  -4   0   1     5871.82     5951.37     63.61 o 
  -3   0   1     4930.04     4728.87     46.48 o 
   2   0   1      472.55      421.45     11.02 o 
   3   0   1     5667.05     5544.38     42.13 o 
   4   0   1      655.16      707.51      9.80 o 
   5   0   1      406.94      357.36     15.57 o 
   6   0   1     2494.68     2590.86     26.48 o 
   7   0   1       49.56       68.28      6.54 o 
   8   0   1    12871.52    13350.74    146.46 o 
   9   0   1       19.76       18.23     10.25 o 
  10   0   1      952.84      896.09     39.89 o 
  11   0   1     2892.63     2921.30     55.10 o 
  12   0   1        6.24       -2.66     11.77 o 
  13   0   1     3036.21     3019.96     83.97 o 
  14   0   1      607.35      617.67     20.44 o 
  15   0   1      257.40      230.60     36.46 o 
  16   0   1      538.65      545.80     37.98 o 
 -17   1   1     1342.55     1359.36     34.00 o 
 -16   1   1      918.32      943.76     26.62 o 
 -15   1   1      100.89      113.28     12.44 o 
 -14   1   1     1601.92     1709.79     23.39 o 
 -13   1   1       78.81       64.55      9.37 o 
 -12   1   1     3552.47     3616.11     43.37 o 
 -11   1   1      311.64      316.65     11.02 o 
 -10   1   1     1682.06     1830.83     44.45 o 
  -9   1   1     1428.11     1353.26     16.79 o 
  -8   1   1     1570.93     1372.75     15.61 o 
  -7   1   1      749.75      681.87     11.40 o 
  -6   1   1     5295.11     5200.92     38.94 o 
  -5   1   1      494.10      516.85      7.03 o 
  -4   1   1     4027.36     3700.01     32.35 o 
  -3   1   1     1141.37     1012.05     12.54 o 
  -2   1   1     2912.37     2699.61     29.63 o 
   1   1   1      522.59      454.72      9.50 o 
   2   1   1     4242.42     3794.37     25.98 o 
   3   1   1    16162.94    17140.27    136.16 o 
   4   1   1    10531.78    10024.41     74.69 o 
   5   1   1      629.28      638.57     18.80 o 
   6   1   1      595.93      378.89      8.82 o 
   7   1   1     5289.87     5188.42     44.74 o 
   8   1   1       13.83       13.47      5.84 o 
   9   1   1     3319.70     3455.93     40.05 o 
  10   1   1     1325.91     1355.05     33.05 o 
  11   1   1      683.27      651.80     26.59 o 
  12   1   1     2195.40     2225.60     49.39 o 
  13   1   1        4.00        7.22     22.41 o 
  14   1   1      447.47      463.34     19.74 o 
  15   1   1      118.94      104.13     32.66 o 
  16   1   1      274.23      114.32     40.64 o 
 -17   2   1        1.81      -10.03     14.21 o 
 -16   2   1      927.25      949.73     25.28 o 
 -15   2   1      737.12      733.81     38.23 o 
 -14   2   1       89.51      110.78     10.96 o 
 -13   2   1     2208.69     2249.54     28.83 o 
 -12   2   1      101.12      114.51      7.74 o 
 -11   2   1     2193.20     2132.68     23.33 o 
 -10   2   1      662.74      682.14     13.20 o 
  -9   2   1     2414.01     2606.51     47.12 o 
  -8   2   1     5676.05     5774.49     46.13 o 
  -7   2   1     4616.48     4432.90     34.26 o 
  -6   2   1     1826.63     1646.03    108.30 o 
  -5   2   1     4324.00     4040.41     28.69 o 
  -4   2   1     5432.13     5585.20     35.12 o 
  -3   2   1    10036.56     9564.01     50.70 o 
  -2   2   1     3836.45     3641.98     24.77 o 
  -1   2   1     4355.87     4169.88     25.88 o 
   0   2   1      406.09      386.03      5.97 o 
   1   2   1     1829.29     1655.63     15.04 o 
   2   2   1      320.15      287.51     21.46 o 
   3   2   1       84.82       44.71      4.92 o 
   4   2   1       25.89       10.72      4.10 o 
   5   2   1     5248.81     5116.92     46.30 o 
   6   2   1       40.63       34.16      5.51 o 
   7   2   1     6261.99     6131.27     55.72 o 
   8   2   1      565.46      586.53     15.13 o 
   9   2   1      382.32      398.45     22.22 o 
  10   2   1     1578.24     1672.94     24.06 o 
  11   2   1      501.03      412.87     22.79 o 
  12   2   1      688.90      738.78     28.87 o 
  13   2   1      217.54      251.05     36.84 o 
  14   2   1        2.75       -5.70     15.19 o 
  15   2   1     1238.60     1256.94     45.58 o 
  16   2   1       85.25        0.00     22.79 o 
 -17   3   1      318.59      319.51     26.98 o 
 -16   3   1      103.45      106.44     23.92 o 
 -15   3   1      299.84      334.82     29.76 o 
 -14   3   1     1886.02     1839.03     25.64 o 
 -13   3   1     1361.58     1349.34     21.12 o 
 -12   3   1     1167.61     1184.83     15.54 o 
 -11   3   1      548.66      577.62     12.47 o 
 -10   3   1      503.36      517.40     10.91 o 
  -9   3   1      129.45      110.00      6.26 o 
  -8   3   1     2022.67     2211.39     23.57 o 
  -7   3   1      867.37      928.48     17.85 o 
  -6   3   1     3911.24     3997.16     29.49 o 
  -5   3   1     1299.25     1288.59     15.58 o 
  -4   3   1    12806.87    12284.78    135.17 o 
  -3   3   1    13273.88    13249.77    104.52 o 
  -2   3   1    33832.50    34490.54    287.74 o 
  -1   3   1    70074.00    66082.59    620.78 o 
   0   3   1    57313.92    55189.31    500.50 o 
   1   3   1      530.26      478.82     13.87 o 
   2   3   1      378.10      428.11      9.26 o 
   3   3   1     4062.45     4073.36     31.98 o 
   4   3   1     1336.68     1238.79     18.60 o 
   5   3   1     1851.29     1869.11     20.58 o 
   6   3   1     5336.31     4871.09     43.67 o 
   7   3   1     1530.20     1714.38     40.65 o 
   8   3   1     3549.63     3554.25     42.95 o 
   9   3   1     2031.04     2080.35     25.72 o 
  10   3   1      125.86      139.87     12.82 o 
  11   3   1      643.78      629.76     16.69 o 
  12   3   1       18.73       11.77     21.65 o 
  13   3   1        5.38       -4.94     21.65 o 
  14   3   1      564.34      612.65     33.04 o 
  15   3   1        7.14        0.00     13.29 o 
  16   3   1      400.15        0.38     25.07 o 
 -17   4   1      370.43      388.11     24.44 o 
 -16   4   1      165.31      209.42     23.38 o 
 -15   4   1       34.69       44.25      9.43 o 
 -14   4   1     1489.03     1516.59     20.37 o 
 -13   4   1     1703.31     1629.46     25.14 o 
 -12   4   1       30.15       20.24      6.33 o 
 -11   4   1     5582.38     5615.59     45.98 o 
 -10   4   1       79.39       78.24      5.97 o 
  -9   4   1     2215.16     2234.22     17.39 o 
  -8   4   1     2067.25     2107.85     35.15 o 
  -7   4   1      991.97     1058.50     16.53 o 
  -6   4   1     5704.44     5760.75     70.76 o 
  -5   4   1     2605.22     2633.08     36.87 o 
  -4   4   1       22.59        7.45      5.23 o 
  -3   4   1     6635.64     6158.43     66.84 o 
  -2   4   1    68957.06    72415.08    724.37 o 
  -1   4   1    22517.90    21544.07    173.10 o 
   0   4   1      119.93      114.82      7.40 o 
   1   4   1      467.79      510.45     12.73 o 
   2   4   1     1237.65     1180.49     18.43 o 
   3   4   1      707.38      700.89     15.20 o 
   4   4   1     1230.43     1301.40     14.71 o 
   5   4   1      410.64      289.13      8.12 o 
   6   4   1     1112.84     1151.70     17.63 o 
   7   4   1     2073.48     2098.02     28.31 o 
   8   4   1     2557.30     2632.32     28.82 o 
   9   4   1     2724.65     2755.32     34.77 o 
  10   4   1      404.06      394.60     19.94 o 
  11   4   1      196.48      202.76     13.86 o 
  12   4   1     1013.80     1085.99     50.90 o 
  13   4   1      358.54      392.73     26.59 o 
  14   4   1      150.07      124.95     22.03 o 
  15   4   1      204.84      165.59     25.45 o 
 -17   5   1      265.94      316.26     24.44 o 
 -16   5   1      122.49      128.00     18.66 o 
 -15   5   1      256.44      281.10     32.36 o 
 -14   5   1      857.15      782.52     37.50 o 
 -13   5   1      293.59      289.95     19.02 o 
 -12   5   1      170.39      185.21      4.69 o 
 -11   5   1      145.46      127.79      5.42 o 
 -10   5   1     1425.17     1430.46     16.96 o 
  -9   5   1      506.68      535.79     16.17 o 
  -8   5   1     4744.46     4432.33     64.63 o 
  -7   5   1     2658.53     2664.47     43.32 o 
  -6   5   1     1107.38     1211.14     26.59 o 
  -5   5   1      118.97       80.90     11.39 o 
  -4   5   1        3.55        8.45      9.30 o 
  -3   5   1       54.07       64.13     13.86 o 
  -2   5   1    16410.15    16852.94    133.62 o 
  -1   5   1       41.26       74.27      7.80 o 
   0   5   1    11823.49    11226.95     88.31 o 
   1   5   1     3671.36     3606.73     31.35 o 
   2   5   1      809.88      738.03     19.56 o 
   3   5   1     4662.87     4832.40     45.30 o 
   4   5   1       44.69       25.49      5.08 o 
   5   5   1     5120.56     5282.39     64.27 o 
   6   5   1     1756.20     1699.68     40.46 o 
   7   5   1      247.86      284.99      9.63 o 
   8   5   1     2438.45     2355.71     29.80 o 
   9   5   1       56.51       64.21     12.91 o 
  10   5   1     1319.97     1359.14     25.53 o 
  11   5   1     1204.83     1196.74     28.87 o 
  12   5   1      219.20      170.79     22.41 o 
  13   5   1      326.37      358.16     25.83 o 
  14   5   1      362.67      343.35     26.97 o 
  15   5   1       16.49       15.95     16.71 o 
 -17   6   1      840.88      839.12     33.16 o 
 -16   6   1      320.71      324.05     23.90 o 
 -15   6   1       84.34       73.95     16.51 o 
 -14   6   1      976.27     1060.62     49.57 o 
 -13   6   1        3.58        1.13      9.66 o 
 -12   6   1       81.85       92.09     13.93 o 
 -11   6   1      330.86      350.20     19.56 o 
 -10   6   1     1218.18     1270.04     25.41 o 
  -9   6   1     1789.38     1787.94     42.17 o 
  -8   6   1     4209.49     4248.75     66.52 o 
  -7   6   1     1729.47     1704.43     35.33 o 
  -6   6   1     1493.50     1338.89     29.25 o 
  -5   6   1     1117.92     1218.75     26.59 o 
  -4   6   1       92.93       73.02     14.81 o 
  -3   6   1     6622.17     6703.06     54.62 o 
  -2   6   1      843.14      927.73     20.13 o 
  -1   6   1     2532.02     2591.79     23.51 o 
   0   6   1      834.09      820.95     20.70 o 
   1   6   1     9698.98     9150.77     87.61 o 
   2   6   1     7529.02     7254.56     55.79 o 
   3   6   1       40.27       38.74      5.73 o 
   4   6   1     3253.92     3212.90     28.62 o 
   5   6   1       65.15       71.74      8.00 o 
   6   6   1        2.15        1.03      5.47 o 
   7   6   1     2113.86     2044.83     26.61 o 
   8   6   1      227.71      212.41      9.83 o 
   9   6   1     2294.66     2257.38     27.69 o 
  10   6   1     1420.98     1468.77     25.27 o 
  11   6   1      653.64      690.95     23.74 o 
  12   6   1     1251.96     1246.22     23.47 o 
  13   6   1      152.14      126.85     19.37 o 
  14   6   1      216.11      176.61     35.32 o 
  15   6   1      142.90       56.59     31.14 o 
 -17   7   1        0.69        3.42     25.07 o 
 -16   7   1      449.63      445.89     48.81 o 
 -15   7   1     1043.20     1125.65     54.89 o 
 -14   7   1        4.19       -3.54     11.68 o 
 -13   7   1     1038.42     1024.10     34.92 o 
 -12   7   1      417.50      429.82     20.53 o 
 -11   7   1     2567.84     2535.28     85.30 o 
 -10   7   1       40.84       68.38     12.65 o 
  -9   7   1      368.92      421.60     40.64 o 
  -8   7   1     3131.90     3203.68     57.01 o 
  -7   7   1     3651.02     3707.43     60.81 o 
  -6   7   1     3312.42     3313.58     69.94 o 
  -5   7   1     3319.71     3389.57     32.69 o 
  -4   7   1      733.47      768.43     14.91 o 
  -3   7   1      174.18      252.25      9.93 o 
  -2   7   1    17843.90    18119.17    295.04 o 
  -1   7   1     1717.48     1713.73     19.32 o 
   0   7   1     1033.54      958.45     15.64 o 
   1   7   1     5161.52     5387.86     46.88 o 
   2   7   1      379.05      329.44      9.12 o 
   3   7   1     9898.71     9958.83     83.92 o 
   4   7   1      148.86      139.81      8.16 o 
   5   7   1     2639.59     2602.28     29.49 o 
   6   7   1      668.72      729.29     13.63 o 
   7   7   1      460.50      479.69     13.48 o 
   8   7   1     1571.49     1666.35     21.85 o 
   9   7   1       63.20       58.00      9.76 o 
  10   7   1      843.84      822.27     20.43 o 
  11   7   1     1196.67     1149.07     24.63 o 
  12   7   1      142.32      113.13     17.47 o 
  13   7   1     1009.82     1003.92     48.24 o 
  14   7   1        0.59       11.77     22.41 o 
 -16   8   1      496.60      565.86     34.37 o 
 -15   8   1       83.51       63.23     25.07 o 
 -14   8   1     1293.48     1349.14     79.77 o 
 -13   8   1       11.53       19.04     13.28 o 
 -12   8   1     2400.82     2444.12     42.69 o 
 -11   8   1     1107.59     1163.51     39.51 o 
 -10   8   1     3271.67     3155.55     65.36 o 
  -9   8   1     5841.97     6104.38     97.71 o 
  -8   8   1       16.82       47.09     16.71 o 
  -7   8   1     2827.17     2885.80     53.96 o 
  -6   8   1     1923.54     2056.67     41.41 o 
  -5   8   1        5.98       22.49     10.63 o 
  -4   8   1      932.42      859.13      9.88 o 
  -3   8   1      484.10      535.74     15.82 o 
  -2   8   1    10483.88    10874.22     92.08 o 
  -1   8   1       51.84       84.97      7.62 o 
   0   8   1     2203.20     2378.78     36.10 o 
   1   8   1     3574.34     3546.98     32.56 o 
   2   8   1     2548.08     2529.08     25.65 o 
   3   8   1     2731.79     2917.07     28.89 o 
   4   8   1     6916.92     7028.97     59.88 o 
   5   8   1       96.72      116.75      9.68 o 
   6   8   1     2425.13     2452.48     29.75 o 
   7   8   1     4949.65     5059.17     47.17 o 
   8   8   1      385.59      390.93     15.38 o 
   9   8   1     2545.55     2646.54     29.91 o 
  10   8   1      186.18      207.48     15.57 o 
  11   8   1      855.59      828.10     21.44 o 
  12   8   1      429.67      437.49     18.31 o 
  13   8   1       77.20       43.68     14.81 o 
 -16   9   1      448.44      467.21     49.19 o 
 -15   9   1      202.12      247.52     23.90 o 
 -14   9   1     1000.66      981.51     34.51 o 
 -13   9   1     1494.83     1439.09     36.53 o 
 -12   9   1      972.04     1007.73     43.30 o 
 -11   9   1     1234.43     1163.26     30.32 o 
  -8   9   1     4168.23     4329.48     77.54 o 
  -7   9   1      114.48      123.82     19.37 o 
  -6   9   1     3142.76     3234.76     24.13 o 
  -5   9   1     3266.93     3296.64     37.82 o 
  -4   9   1      454.44      446.12      8.01 o 
  -3   9   1     3237.54     3188.60     34.91 o 
  -2   9   1     4239.74     4365.75     42.86 o 
  -1   9   1     3301.72     3519.61     39.34 o 
   0   9   1     2683.01     2708.90     29.08 o 
   1   9   1     2322.90     2493.83     27.10 o 
   2   9   1     6991.34     7383.52     64.26 o 
   3   9   1     1718.71     1819.29     40.46 o 
   4   9   1       38.79       58.51      8.80 o 
   5   9   1     4878.11     4949.17     49.68 o 
   6   9   1       45.18       42.62      7.25 o 
   7   9   1       14.62        9.61      9.68 o 
   8   9   1     2354.69     2419.89     41.41 o 
   9   9   1      146.47      148.67     11.20 o 
  10   9   1     1434.60     1356.77     26.02 o 
  11   9   1      136.65      115.74     12.02 o 
  12   9   1       20.56       14.24      9.72 o 
 -16  10   1       20.61       15.86     20.98 o 
 -15  10   1     1576.28     1548.34     44.84 o 
 -14  10   1      469.35      470.59     61.91 o 
 -13  10   1      707.91      614.18     40.64 o 
 -10  10   1      123.56      102.55     23.17 o 
  -9  10   1     1750.29     1627.12     48.25 o 
  -7  10   1     1392.12     1413.18     40.27 o 
  -6  10   1      253.09      275.92      6.20 o 
  -5  10   1     2058.62     2055.17     20.28 o 
  -4  10   1     2266.01     2231.84     31.36 o 
  -3  10   1       54.56       58.11      9.89 o 
  -2  10   1     5119.48     5129.74     66.53 o 
  -1  10   1      391.07      426.04     33.42 o 
   0  10   1      892.63      807.43     24.80 o 
   1  10   1     3747.68     3893.57     39.37 o 
   2  10   1       68.05       75.30      9.87 o 
   3  10   1      135.10      178.21     32.47 o 
   4  10   1     3296.31     3286.86     34.35 o 
   5  10   1     3415.34     3404.50     45.03 o 
   6  10   1     1399.78     1423.50     23.09 o 
   7  10   1      401.96      407.33     13.86 o 
   8  10   1      370.46      399.61     12.09 o 
   9  10   1     1617.90     1600.51     31.15 o 
  10  10   1        5.10       -3.17     10.06 o 
  11  10   1      667.75      614.40     15.84 o 
  12  10   1      297.38      332.33     40.26 o 
 -15  11   1      103.08       94.77     21.61 o 
 -14  11   1      561.14      562.51     44.82 o 
 -13  11   1     1404.27     1470.98     94.02 o 
 -12  11   1        5.13      -14.20     14.20 o 
  -8  11   1     1118.02     1081.47     39.51 o 
  -6  11   1      646.53      627.30      8.73 o 
  -5  11   1      111.96       87.36      9.04 o 
  -4  11   1      461.29      502.06     14.16 o 
  -3  11   1     2283.54     2294.29     22.88 o 
  -2  11   1      292.68      287.01     13.36 o 
  -1  11   1      802.91      804.72     25.83 o 
   0  11   1      612.57      602.14     27.92 o 
   1  11   1      526.67      501.63     14.42 o 
   2  11   1     1552.12     1619.14     27.58 o 
   3  11   1      607.44      653.21     36.84 o 
   4  11   1       14.52       11.01     14.24 o 
   5  11   1      299.84      362.32     14.60 o 
   6  11   1     1903.20     1871.79     26.77 o 
   7  11   1     1053.45     1094.99     18.09 o 
   8  11   1      226.13      207.43     12.29 o 
   9  11   1      128.79      113.00      9.13 o 
  10  11   1     1365.04     1308.43     22.03 o 
  11  11   1       20.73       22.79     25.45 o 
 -14  12   1       13.11       20.58     21.10 o 
 -12  12   1     1269.74     1217.44     52.04 o 
 -10  12   1      767.23      784.36     40.64 o 
  -9  12   1      303.20      281.44     28.87 o 
  -8  12   1     1051.74     1046.88     63.44 o 
  -7  12   1      389.72      330.91     10.63 o 
  -6  12   1      336.28      287.41      7.46 o 
  -5  12   1      367.01      339.07     12.99 o 
  -4  12   1     4049.49     4101.98     36.07 o 
  -3  12   1       64.36       65.90      9.09 o 
  -2  12   1     1163.68     1131.65     16.81 o 
  -1  12   1      623.66      635.16     19.37 o 
   0  12   1      849.86      866.03     18.93 o 
   1  12   1     2602.40     2588.98     36.04 o 
   2  12   1      265.88      285.95     13.10 o 
   3  12   1      931.07      972.39     26.83 o 
   4  12   1     1492.04     1540.51     22.43 o 
   5  12   1       22.97       27.41     16.52 o 
   6  12   1      130.08      161.95     11.32 o 
   7  12   1      125.91      136.21     17.28 o 
   8  12   1      132.30      133.65      9.51 o 
   9  12   1      411.02      413.65     15.53 o 
  10  12   1     1639.77     1713.60     69.52 o 
 -14  13   1      292.12      274.22     39.12 o 
 -12  13   1      182.37      219.26     23.50 o 
  -8  13   1      175.98      162.18     25.45 o 
  -7  13   1      537.59      572.18      9.71 o 
  -6  13   1     1423.94     1452.19     31.34 o 
  -5  13   1       85.60       84.26     14.81 o 
  -4  13   1     3086.79     3036.30     39.71 o 
  -3  13   1     4151.25     4246.05     52.00 o 
  -2  13   1      249.85      261.03     19.27 o 
  -1  13   1     3724.83     3735.09     35.74 o 
   0  13   1      516.38      520.47     18.90 o 
   1  13   1      266.13      300.28     22.03 o 
   2  13   1     1657.97     1566.27     24.50 o 
   3  13   1       91.63       76.64     12.31 o 
   4  13   1      483.55      443.97     14.33 o 
   5  13   1     1055.15     1042.99     22.70 o 
   6  13   1       28.49       34.64      9.32 o 
   7  13   1      605.39      578.47     51.47 o 
   8  13   1       14.61       11.19      6.81 o 
   9  13   1      500.35      556.81     47.10 o 
 -12  14   1      848.72      834.11     50.14 o 
 -10  14   1     1907.04     2024.05     63.82 o 
  -8  14   1      383.91      442.48     34.56 o 
  -7  14   1      744.51      698.02      9.89 o 
  -6  14   1       28.48       39.65     14.43 o 
  -5  14   1      866.62      891.81     17.22 o 
  -4  14   1      206.35      177.55     11.23 o 
  -3  14   1      261.66      290.13     11.76 o 
  -2  14   1     1579.57     1622.19     28.63 o 
  -1  14   1      299.01      282.48     11.92 o 
   0  14   1      275.75      316.30     12.22 o 
   1  14   1        1.77       -4.24     10.73 o 
   2  14   1      444.67      491.60     24.45 o 
   3  14   1       59.78       67.48     10.13 o 
   4  14   1        2.25       -8.80      8.80 o 
   5  14   1      358.75      350.34     13.77 o 
   6  14   1      656.32      641.69     17.14 o 
   7  14   1        8.82        2.71      8.76 o 
   8  14   1      701.66      701.16     49.76 o 
 -12  15   1      144.02      125.58     24.13 o 
  -9  15   1      812.64      829.56     47.10 o 
  -8  15   1       51.85       63.05     24.31 o 
  -7  15   1     1031.53     1065.47     69.89 o 
  -6  15   1      606.08      627.35     14.32 o 
  -5  15   1      111.01      130.75     14.03 o 
  -4  15   1     1641.46     1605.59     47.30 o 
  -3  15   1      591.59      568.30     17.99 o 
  -2  15   1        3.16        3.19      6.88 o 
  -1  15   1      870.17      878.74     20.41 o 
   0  15   1      133.19       86.67     10.83 o 
   1  15   1      252.98      289.31     19.94 o 
   2  15   1      196.18      198.53     13.60 o 
   3  15   1      108.82      115.34     34.49 o 
   4  15   1      141.32      136.34     19.96 o 
   5  15   1        0.32      -11.10     11.93 o 
   6  15   1      435.44      382.56     22.60 o 
   7  15   1      314.96      298.53     38.36 o 
 -10  16   1      485.39      460.72     43.30 o 
  -8  16   1      576.57      653.29     42.92 o 
  -7  16   1      217.73      218.01     30.38 o 
  -6  16   1      398.10      413.62     33.80 o 
  -5  16   1     1008.81      978.04     24.12 o 
  -4  16   1        1.85        5.92      8.45 o 
  -3  16   1      405.44      447.22     43.30 o 
  -2  16   1      972.91      956.80     29.25 o 
  -1  16   1        1.01        6.25      8.28 o 
   0  16   1       51.43       42.32     18.30 o 
   1  16   1       31.06       29.77      9.05 o 
   2  16   1      381.34      395.75     16.88 o 
   3  16   1      134.83      106.31     35.28 o 
   4  16   1      580.48      587.94     16.87 o 
   5  16   1     1090.43     1015.28     36.12 o 
  -8  17   1      100.91      137.11     30.76 o 
  -7  17   1      283.44      258.65     34.94 o 
  -6  17   1     1423.24     1507.67     54.70 o 
  -5  17   1      220.69      194.15     30.38 o 
  -4  17   1      590.57      595.20     47.86 o 
  -3  17   1      241.99      183.51     15.60 o 
  -2  17   1      232.48      197.72     34.56 o 
  -1  17   1      538.01      572.01     22.71 o 
   0  17   1      460.58      483.98     17.08 o 
   1  17   1      425.67      435.99     16.76 o 
   2  17   1       97.37       61.20     29.44 o 
   3  17   1      806.19      763.37     20.34 o 
  -5  18   1      205.18      166.35     30.38 o 
  -4  18   1       27.75       26.72     18.99 o 
  -3  18   1      966.91      952.65     41.97 o 
  -2  18   1       73.56       70.46     18.25 o 
  -1  18   1     1111.27     1113.24     35.76 o 
   0  18   1      240.09       94.45     97.80 o 
  -2 -18   2     1292.76     1206.41     49.76 o 
  -1 -18   2       13.45        3.04     12.91 o 
   0 -18   2      122.83      106.59     67.03 o 
   1 -18   2      141.46      120.40     21.65 o 
   2 -18   2       51.54       48.44     12.31 o 
   3 -18   2      313.66      255.93     37.22 o 
   4 -18   2      152.70      132.28     13.46 o 
   5 -18   2      274.54      165.67     68.93 o 
   6 -18   2      369.80      394.72     30.57 o 
  -2 -17   2      397.14      389.25     18.42 o 
  -1 -17   2      550.13      611.41     55.07 o 
   0 -17   2      408.91      397.28     24.69 o 
   1 -17   2      104.48      110.69     21.46 o 
   2 -17   2      946.08      984.43     23.51 o 
   3 -17   2      172.99      172.02     15.57 o 
   4 -17   2      398.19      364.02     17.55 o 
   5 -17   2       51.11       54.69     20.89 o 
   6 -17   2      544.97      492.78     24.70 o 
   7 -17   2     1347.69     1341.71     37.31 o 
   8 -17   2      137.49      160.06     33.66 o 
  -7 -16   2      145.01      132.17     31.90 o 
  -6 -16   2      314.20      317.52     35.32 o 
  -5 -16   2     1386.11     1447.26     54.32 o 
  -4 -16   2      380.88      357.02     18.61 o 
  -3 -16   2     1099.89     1007.36     28.87 o 
  -2 -16   2      996.35      968.98     42.16 o 
  -1 -16   2       54.88       36.86     29.43 o 
   0 -16   2     1202.03     1283.53     35.33 o 
   1 -16   2      139.70      127.68     14.95 o 
   2 -16   2        8.76       24.31     23.55 o 
   3 -16   2      758.76      842.96     64.76 o 
   4 -16   2      302.82      324.03     17.94 o 
   5 -16   2      817.32      790.33     40.07 o 
   6 -16   2      756.27      709.14     37.98 o 
   7 -16   2       78.60       83.57     19.94 o 
   8 -16   2      547.49      534.96     26.85 o 
   9 -16   2      207.82      136.35     30.00 o 
  10 -16   2      905.40      941.01     36.11 o 
  -5 -15   2      207.83      146.60     12.91 o 
  -4 -15   2     2687.85     2669.09     43.54 o 
  -3 -15   2     1320.76     1326.62     25.16 o 
  -2 -15   2      806.53      793.21     20.06 o 
  -1 -15   2      984.15     1006.59     42.16 o 
   0 -15   2      541.83      534.45     21.08 o 
   1 -15   2      394.83      469.45     23.93 o 
   2 -15   2      359.25      346.42     14.24 o 
   3 -15   2      106.85      146.01     11.03 o 
   4 -15   2      145.28      190.71     14.82 o 
   5 -15   2       31.61       24.17      8.36 o 
   6 -15   2      324.15      326.68     13.06 o 
   7 -15   2      242.05      261.58     23.40 o 
   8 -15   2        1.23        3.62     11.68 o 
   9 -15   2      680.45      718.37     47.29 o 
  10 -15   2       52.85       54.79     18.11 o 
  11 -15   2      198.67      190.25     38.38 o 
  -6 -14   2      348.67      323.22     12.91 o 
  -5 -14   2     1636.77     1662.85     22.03 o 
  -4 -14   2       93.47       78.16      8.15 o 
  -3 -14   2     1797.36     1866.14     58.69 o 
  -2 -14   2       95.41       92.65     17.47 o 
  -1 -14   2     1451.49     1411.24     31.53 o 
   0 -14   2      747.33      800.04     31.15 o 
   1 -14   2       87.10      100.07     10.44 o 
   2 -14   2     1010.60     1091.99     20.25 o 
   3 -14   2     1179.95     1189.27     20.57 o 
   4 -14   2      467.99      530.31     20.05 o 
   5 -14   2      718.03      760.66     25.83 o 
   6 -14   2      711.74      640.86     24.12 o 
   7 -14   2      288.28      274.12     21.27 o 
   8 -14   2     1499.35     1411.98     47.86 o 
   9 -14   2        1.10       -0.90     11.14 o 
  10 -14   2      416.27      396.05     31.14 o 
  11 -14   2      239.55      288.17     38.17 o 
  12 -14   2       29.95       20.48     17.85 o 
 -10 -13   2       77.04       48.99     45.20 o 
  -9 -13   2      506.65      589.48     42.54 o 
  -8 -13   2      361.80      524.90     40.64 o 
  -7 -13   2     1138.57      914.33     78.82 o 
  -6 -13   2      694.96      666.68      9.99 o 
  -5 -13   2       89.51      106.68      9.66 o 
  -4 -13   2     1456.11     1511.77     16.90 o 
  -3 -13   2      697.81      736.30     13.13 o 
  -2 -13   2     1497.50     1523.61     32.10 o 
  -1 -13   2      229.01      218.98     11.67 o 
   0 -13   2      103.05       88.87     13.29 o 
   1 -13   2     1756.48     1777.33     81.11 o 
   2 -13   2      335.80      353.99     14.81 o 
   3 -13   2     1670.95     1722.26     47.11 o 
   4 -13   2     3223.32     3392.93     40.09 o 
   5 -13   2        7.27        8.59      7.13 o 
   6 -13   2     1476.50     1509.64     18.23 o 
   7 -13   2      832.09      740.31     24.40 o 
   8 -13   2      124.64      150.67     43.87 o 
   9 -13   2     1351.54     1435.03     68.57 o 
  10 -13   2       26.99       33.21     18.51 o 
  11 -13   2      923.71      882.77     69.32 o 
  12 -13   2      931.33     1003.52     40.26 o 
  13 -13   2        0.19      -13.32     22.41 o 
 -11 -12   2      579.84      713.30     48.24 o 
 -10 -12   2       32.55        7.60     22.03 o 
  -9 -12   2      200.66      225.98     31.90 o 
  -8 -12   2      823.30      795.36     20.15 o 
  -7 -12   2     1156.81     1083.88     36.65 o 
  -6 -12   2      470.42      484.32     13.51 o 
  -5 -12   2      863.92      803.26     14.46 o 
  -4 -12   2     1049.89     1073.59     13.07 o 
  -3 -12   2     1647.45     1699.66     19.40 o 
  -2 -12   2       67.13       75.55      8.12 o 
  -1 -12   2      133.76      155.38     11.39 o 
   0 -12   2     1617.26     1660.00     23.08 o 
   1 -12   2      149.04      168.15      9.94 o 
   2 -12   2      241.78      250.11     23.36 o 
   3 -12   2      918.87     1043.68     19.18 o 
   4 -12   2      231.41      189.52     18.99 o 
   5 -12   2     2541.13     2592.10     77.32 o 
   6 -12   2       42.00       47.09     17.09 o 
   7 -12   2     2560.48     2484.46     55.09 o 
   8 -12   2      875.16      892.08     26.76 o 
   9 -12   2      331.56      430.94     22.15 o 
  10 -12   2      921.92      984.52     30.75 o 
  11 -12   2      122.21      146.81     19.74 o 
  12 -12   2        2.15        8.13     14.49 o 
  13 -12   2     1105.75     1119.67     46.87 o 
  14 -12   2      124.85      114.93     23.76 o 
 -12 -11   2      975.76     1110.27     57.36 o 
 -11 -11   2      191.27      188.76     32.28 o 
 -10 -11   2      729.72      787.77     44.82 o 
  -9 -11   2      397.06      354.36      7.24 o 
  -8 -11   2       68.47       55.47      8.55 o 
  -7 -11   2     2376.53     2471.97     35.90 o 
  -6 -11   2      238.99      244.23      6.94 o 
  -5 -11   2       66.45       78.45      7.60 o 
  -4 -11   2     3062.09     3092.38     33.25 o 
  -3 -11   2      242.90      243.00      8.01 o 
  -2 -11   2     1997.75     2010.10     18.68 o 
  -1 -11   2       43.23       54.53      6.25 o 
   0 -11   2     1116.96     1204.47     31.53 o 
   1 -11   2     3973.08     3987.44     38.94 o 
   2 -11   2      473.15      518.67     12.01 o 
   3 -11   2     1342.94     1380.50     17.98 o 
   4 -11   2       48.02       52.39      5.58 o 
   5 -11   2      352.03      416.49     27.35 o 
   6 -11   2     4376.00     4468.96     75.64 o 
   7 -11   2     1591.40     1537.56     29.76 o 
   8 -11   2      869.25      911.69     29.25 o 
   9 -11   2     2325.59     2349.86     47.58 o 
  10 -11   2       72.36       43.30     14.62 o 
  11 -11   2      596.41      701.44     34.56 o 
  12 -11   2      447.19      453.43     26.71 o 
  13 -11   2       85.31       83.30     35.51 o 
  14 -11   2      838.66      846.22     42.56 o 
 -12 -10   2      260.17      263.21     35.70 o 
 -11 -10   2     1156.42     1246.29     51.66 o 
 -10 -10   2      679.16      648.37     12.15 o 
  -9 -10   2      667.64      594.25      8.99 o 
  -8 -10   2     1642.99     1675.84     15.79 o 
  -7 -10   2      115.30      144.34     12.34 o 
  -6 -10   2      648.00      617.54      8.16 o 
  -5 -10   2     1129.58     1166.05     24.31 o 
  -4 -10   2      654.44      648.90     18.99 o 
  -3 -10   2      215.38      183.23      8.71 o 
  -2 -10   2        5.52        5.72      4.64 o 
  -1 -10   2      999.37     1063.04     14.81 o 
   0 -10   2      146.37      167.84      8.46 o 
   1 -10   2      348.43      367.87     10.21 o 
   2 -10   2     3427.82     3561.36     33.27 o 
   3 -10   2     1943.02     1972.10     20.95 o 
   4 -10   2      213.84      186.35     19.56 o 
   5 -10   2      784.57      737.47     11.96 o 
   7 -10   2       24.61       34.62     10.65 o 
   8 -10   2       59.48       59.30     15.45 o 
   9 -10   2     3340.47     3358.62     49.97 o 
  10 -10   2     3524.76     3684.82     81.32 o 
  11 -10   2        0.12        2.85     16.71 o 
  12 -10   2     1329.96     1312.29     43.45 o 
  13 -10   2     1507.23     1587.14     41.90 o 
  14 -10   2      221.18      169.81     23.50 o 
  15 -10   2     1167.95     1201.75     42.41 o 
 -13  -9   2      212.76      195.60     33.42 o 
 -12  -9   2      384.71      427.67     36.84 o 
 -11  -9   2      554.94      514.28     18.61 o 
 -10  -9   2     3124.71     3026.44     34.96 o 
  -9  -9   2       50.78       67.98      6.84 o 
  -8  -9   2      136.37      132.60      4.57 o 
  -7  -9   2     3180.15     3201.91     22.05 o 
  -6  -9   2      992.50     1003.71     12.09 o 
  -5  -9   2     3132.09     3210.81     25.17 o 
  -4  -9   2     1447.15     1480.84     14.01 o 
  -3  -9   2      240.59      221.51      9.11 o 
  -2  -9   2     7973.06     8067.63     54.56 o 
  -1  -9   2       89.07      119.99      5.34 o 
   0  -9   2     3876.86     3829.90     43.90 o 
   1  -9   2     1316.99     1225.45     17.43 o 
   2  -9   2      803.10      945.10     20.32 o 
   3  -9   2     5376.83     5424.53     44.67 o 
   4  -9   2     1336.41     1219.35     12.95 o 
   5  -9   2     5725.45       14.45      3.04 o 
   6  -9   2     1601.24     1579.63     25.95 o 
   7  -9   2       63.87       72.89     13.24 o 
   8  -9   2      678.46      689.40     32.10 o 
   9  -9   2       44.39       31.32     11.93 o 
  10  -9   2     2499.63     2463.14     41.50 o 
  11  -9   2      122.44      113.26     16.77 o 
  12  -9   2       51.97       71.60     16.65 o 
  13  -9   2     1803.24     1822.23     42.57 o 
  14  -9   2     1219.84     1232.99     45.10 o 
  15  -9   2       24.96       30.79     21.28 o 
 -13  -8   2      115.70      120.40     26.97 o 
 -12  -8   2      452.56      451.43     13.62 o 
 -11  -8   2     1221.39     1232.65     21.65 o 
 -10  -8   2      817.12      894.90     16.33 o 
  -9  -8   2      625.38      653.65     12.38 o 
  -8  -8   2      182.00      202.44      5.74 o 
  -7  -8   2      988.85      985.92      9.02 o 
  -6  -8   2     3035.32     3117.11     26.47 o 
  -5  -8   2      226.28      262.69      6.91 o 
  -4  -8   2     4783.00     4850.15     30.31 o 
  -3  -8   2    15780.96    16329.06    153.04 o 
  -2  -8   2      644.68      736.12      9.84 o 
  -1  -8   2     3524.99     3416.89     22.86 o 
   0  -8   2     1970.48     2055.46     32.49 o 
   1  -8   2     2809.51     2452.33     64.23 o 
   2  -8   2      480.77      408.54      7.93 o 
   3  -8   2      745.29      779.76     13.56 o 
   4  -8   2     5339.57     5431.12     43.17 o 
   5  -8   2     1895.48     1736.38     34.96 o 
   6  -8   2      756.97      726.20     17.52 o 
   7  -8   2     4938.57     4741.07     57.49 o 
   8  -8   2      569.05      546.73     21.65 o 
   9  -8   2     1503.30     1412.29     45.02 o 
  10  -8   2      285.84      261.08     20.99 o 
  11  -8   2      310.54      293.99     30.32 o 
  12  -8   2      235.39      202.97     19.47 o 
  13  -8   2       45.76       30.63     18.00 o 
  14  -8   2      879.97      919.62     33.16 o 
  15  -8   2        1.70       19.38     19.67 o 
  16  -8   2     1070.34      949.78     38.38 o 
 -14  -7   2       83.54       53.55     36.46 o 
 -13  -7   2      223.31      187.48     58.30 o 
 -12  -7   2      375.40      315.81     17.79 o 
 -11  -7   2      118.38      126.09     11.01 o 
 -10  -7   2      316.10      384.60     15.93 o 
  -9  -7   2      241.39      252.46     12.86 o 
  -8  -7   2      478.95      468.67      8.21 o 
  -7  -7   2      116.43      152.77      8.53 o 
  -6  -7   2      870.37      811.63      8.07 o 
  -5  -7   2     5578.42     5869.08     36.86 o 
  -4  -7   2        1.99        4.20      3.23 o 
  -3  -7   2    10505.02    10979.06     93.80 o 
  -2  -7   2     3615.75     3696.99     29.47 o 
  -1  -7   2        4.37        3.94      3.11 o 
   0  -7   2     5528.49     5240.07     40.28 o 
   1  -7   2      140.96      159.52      6.49 o 
   2  -7   2     3887.05     3810.65     29.85 o 
   3  -7   2    11599.91    12091.25     93.22 o 
   4  -7   2       64.32       94.33      4.37 o 
   5  -7   2     4058.83     4386.61     79.83 o 
   6  -7   2      772.49      803.51     17.47 o 
   7  -7   2       41.76       27.71      9.02 o 
   8  -7   2     1545.25     1516.69     31.40 o 
   9  -7   2      281.28      280.10     16.52 o 
  10  -7   2     3638.54     3580.12     55.52 o 
  11  -7   2      182.64      167.90     16.36 o 
  12  -7   2        1.19       -1.02     10.34 o 
  13  -7   2      437.66      449.44     29.63 o 
  14  -7   2        4.20        4.76     15.64 o 
  15  -7   2      378.87      373.50     30.76 o 
  16  -7   2       48.54       78.36     20.40 o 
 -14  -6   2      494.23      675.53    323.03 o 
 -13  -6   2        3.10       15.48     11.81 o 
 -12  -6   2     3128.28     2827.19     50.35 o 
 -11  -6   2       12.29       15.57      8.74 o 
 -10  -6   2     1003.14     1134.98     19.09 o 
  -9  -6   2      615.30      590.81     17.41 o 
  -8  -6   2      345.33      343.72      8.80 o 
  -7  -6   2      619.38      568.17      6.79 o 
  -6  -6   2        3.83        9.23      2.65 o 
  -5  -6   2      639.77      680.15      6.50 o 
  -4  -6   2     2173.64     2057.39     28.12 o 
  -3  -6   2      476.66      551.14      6.26 o 
  -2  -6   2     5351.81     5588.01     40.16 o 
  -1  -6   2     8321.78     8450.11     95.51 o 
   0  -6   2        8.11       -3.22      3.22 o 
   1  -6   2    10390.45    10396.81     79.65 o 
   2  -6   2      942.65      915.74     17.86 o 
   3  -6   2    12423.00    13148.37     78.05 o 
   4  -6   2     8726.94     9299.01     57.52 o 
   5  -6   2      148.58      177.38      9.12 o 
   6  -6   2    10926.45    11325.54    131.94 o 
   7  -6   2     7547.95     8003.62    108.80 o 
   8  -6   2     2064.98     2203.91     35.15 o 
   9  -6   2      925.66      911.83     10.04 o 
  10  -6   2      103.47      130.65     19.37 o 
  11  -6   2     1504.92     1406.05     18.99 o 
  12  -6   2     1633.20     1563.14     52.49 o 
  13  -6   2      565.49      524.29     33.27 o 
  14  -6   2       77.76       68.66     18.42 o 
  15  -6   2      527.99      596.12     28.33 o 
  16  -6   2       21.74       42.69     22.12 o 
 -16  -5   2      979.80      704.14     76.73 o 
 -15  -5   2      218.76      216.34     33.99 o 
 -14  -5   2      160.00      963.18     61.53 o 
 -13  -5   2     1030.26      895.17     21.76 o 
 -12  -5   2       84.62       74.55     10.68 o 
 -11  -5   2       35.60       37.98     10.25 o 
 -10  -5   2      245.21      212.42     10.96 o 
  -9  -5   2      309.71      292.78     10.58 o 
  -8  -5   2     3254.98     3398.83     24.23 o 
  -7  -5   2      971.55     1104.46      9.71 o 
  -6  -5   2     3522.11     3633.70     36.58 o 
  -5  -5   2      273.97      258.86      6.13 o 
  -4  -5   2      168.94      135.34      8.30 o 
  -3  -5   2       72.87       59.49      2.56 o 
  -2  -5   2        1.19        2.68      2.52 o 
  -1  -5   2     5517.21     5612.23     64.51 o 
   0  -5   2     3106.39     2549.57    360.68 o 
   1  -5   2     2409.15     2093.02     13.48 o 
   2  -5   2      626.02      541.22      6.78 o 
   3  -5   2     4178.94     4008.94     28.18 o 
   4  -5   2      631.46      636.27     14.81 o 
   5  -5   2     1761.64     1583.51     27.93 o 
   6  -5   2      991.88     1136.87     11.59 o 
   7  -5   2      838.32      850.14     23.93 o 
   8  -5   2      932.94      913.20     38.75 o 
   9  -5   2      937.62      973.20     30.01 o 
  10  -5   2     2548.46     2596.30     53.20 o 
  11  -5   2      834.76      877.06     33.81 o 
  12  -5   2      321.41      307.16     32.28 o 
  13  -5   2      938.61      884.10     15.95 o 
  14  -5   2      572.35      561.42     43.59 o 
  15  -5   2     1422.99     1373.92     38.37 o 
  16  -5   2     1318.07     1388.37     40.25 o 
 -16  -4   2        7.26        2.04      9.94 o 
 -15  -4   2      681.24      702.68     16.31 o 
 -14  -4   2      656.75      620.48     30.03 o 
 -13  -4   2      138.25      147.18     12.40 o 
 -12  -4   2     4006.79     4091.46     47.05 o 
 -11  -4   2       58.91       51.65     11.01 o 
 -10  -4   2      289.47      273.44     11.24 o 
  -9  -4   2     1939.36     1878.58     22.99 o 
  -8  -4   2      729.06      719.17     12.58 o 
  -7  -4   2        4.41        0.07      4.69 o 
  -6  -4   2     3822.79     4073.71     44.69 o 
  -5  -4   2    16335.41    16783.70    211.62 o 
  -4  -4   2       37.94       99.24      2.05 o 
  -3  -4   2     2722.62     2834.39     14.01 o 
  -2  -4   2      389.41      384.64      9.36 o 
  -1  -4   2     1136.98     1170.38     19.95 o 
   0  -4   2     5667.69     5784.41     64.26 o 
   1  -4   2     3745.28     3617.50     27.03 o 
   2  -4   2      526.66      399.36      4.57 o 
   3  -4   2     5217.94     5074.72     35.57 o 
   4  -4   2     5752.80     5305.40     37.25 o 
   5  -4   2     2940.37     2922.40     41.05 o 
   6  -4   2     3802.06     3323.87     47.14 o 
   7  -4   2      801.84      749.47     22.03 o 
   8  -4   2     3166.73     3078.04     50.93 o 
   9  -4   2     3349.37     3400.62     74.11 o 
  10  -4   2     1927.70     1923.18     43.69 o 
  11  -4   2     1770.58     1839.12     63.82 o 
  12  -4   2     1343.46     1371.34     42.17 o 
  13  -4   2     1242.83     1196.19     34.19 o 
  14  -4   2     3764.78     3596.68     50.30 o 
  15  -4   2        0.43        2.21      8.49 o 
  16  -4   2      580.57      594.22     46.72 o 
 -17  -3   2       28.27        3.51     10.60 o 
 -16  -3   2      337.65      316.97     19.71 o 
 -15  -3   2      533.64      548.37     16.45 o 
 -14  -3   2      573.28      577.18     16.32 o 
 -13  -3   2     1899.47     1768.04     35.33 o 
 -12  -3   2     2806.87     2798.71     40.19 o 
 -11  -3   2     8362.82     8263.93     93.75 o 
 -10  -3   2     1502.73     1611.02     27.73 o 
  -9  -3   2     5828.85     6050.47     54.62 o 
  -8  -3   2     4622.98     4429.01     38.98 o 
  -7  -3   2     6558.40     7115.78     56.74 o 
  -6  -3   2    14060.74    14417.48    112.64 o 
  -5  -3   2     1112.41     1011.74     11.85 o 
  -4  -3   2     4809.50     4654.15     32.11 o 
  -3  -3   2    11364.40    11071.55     71.34 o 
  -2  -3   2     3730.80      310.90      3.04 o 
  -1  -3   2    16718.24    16967.39    240.03 o 
   0  -3   2    10137.96    10198.28    111.66 o 
   1  -3   2     4921.63     5183.11     27.10 o 
   2  -3   2     6423.82     6874.53     74.11 o 
   3  -3   2    13370.64    13256.91    146.29 o 
   4  -3   2    21320.10    22161.42    264.47 o 
   5  -3   2     2862.98     2716.44     37.63 o 
   6  -3   2      652.65      591.06     17.85 o 
   7  -3   2     2928.35     2999.09     57.39 o 
   8  -3   2      109.63      112.42     14.05 o 
   9  -3   2     3201.59     3239.42     55.11 o 
  10  -3   2     1603.67     1588.76     38.75 o 
  11  -3   2        0.69       -4.56     12.15 o 
  12  -3   2     2359.68     2450.19     75.99 o 
  13  -3   2     1930.05     1894.57     53.19 o 
  14  -3   2      214.58      188.28     53.74 o 
  15  -3   2      856.12      783.59     28.06 o 
  16  -3   2      292.97      200.84    137.68 o 
 -17  -2   2      586.02      534.00     20.62 o 
 -16  -2   2      171.90      139.08     13.60 o 
 -15  -2   2     1057.23     1089.49     21.35 o 
 -14  -2   2      408.38      406.31     12.67 o 
 -13  -2   2      511.99      560.24     35.32 o 
 -12  -2   2      802.93      800.26     31.34 o 
 -11  -2   2      364.85      390.90     12.86 o 
 -10  -2   2     5512.94     5544.31     65.20 o 
  -9  -2   2      829.73      785.61     15.19 o 
  -8  -2   2     5544.90     5939.75     52.81 o 
  -7  -2   2     7282.94     7688.77     60.63 o 
  -6  -2   2     5633.16     5827.09     43.81 o 
  -5  -2   2    30896.79    31892.50    523.55 o 
  -4  -2   2    46175.48    47235.31   1254.26 o 
  -3  -2   2     1518.00     1532.59     22.03 o 
  -2  -2   2    13191.50    13176.32     95.19 o 
  -1  -2   2    17405.64    17133.68    130.31 o 
   0  -2   2     4708.64     4732.36     46.02 o 
   1  -2   2    10490.20    10378.73     57.99 o 
   2  -2   2      134.42      172.65      5.91 o 
   3  -2   2    21753.45    21634.29    178.53 o 
   4  -2   2       14.39       33.92      6.38 o 
   5  -2   2     2603.38     2545.95     24.58 o 
   6  -2   2    11880.72    12277.69    104.41 o 
   7  -2   2     2796.65     3162.45     58.91 o 
   8  -2   2     2636.15     2541.16     42.94 o 
   9  -2   2        2.56        9.49     10.63 o 
  10  -2   2     1252.37     1179.53     47.49 o 
  11  -2   2       40.23       36.84     15.57 o 
  12  -2   2        0.42        3.80     13.29 o 
  13  -2   2     1683.06     1645.67     69.52 o 
  14  -2   2      139.98      156.48     25.07 o 
  15  -2   2       86.90       79.57     23.74 o 
  16  -2   2     1209.78     1112.96     51.66 o 
 -17  -1   2      331.02      282.34    164.65 o 
 -16  -1   2      256.64      236.30     15.95 o 
 -15  -1   2      160.35      121.07     13.71 o 
 -14  -1   2      250.45      280.66     11.57 o 
 -13  -1   2      658.58      654.76     13.78 o 
 -12  -1   2     5044.27     4951.18     56.79 o 
 -11  -1   2     1431.50     1514.49     50.72 o 
 -10  -1   2      205.44      215.19     10.63 o 
  -9  -1   2     1132.96     1156.78     15.67 o 
  -8  -1   2     2743.40     2689.53     42.19 o 
  -7  -1   2     5504.80     5541.74     43.87 o 
  -6  -1   2     6385.28     6649.38     49.76 o 
  -5  -1   2     4253.48     4625.89     37.85 o 
  -4  -1   2    66810.78    65396.66   1990.18 o 
  -3  -1   2   123330.90   109561.47   2526.21 o 
  -2  -1   2       89.82      124.71      3.27 o 
   1  -1   2    11039.63    11310.53     78.49 o 
   2  -1   2    12041.06    11887.58     86.17 o 
   3  -1   2     4131.94     3810.22     30.27 o 
   4  -1   2     1902.11     1883.76     18.81 o 
   5  -1   2    14302.51    15210.20    128.47 o 
   6  -1   2     2220.09     2298.63     24.04 o 
   7  -1   2     1426.16     1606.53     27.46 o 
   8  -1   2      852.23     1019.39     17.52 o 
   9  -1   2     2857.68     3014.62     51.68 o 
  10  -1   2        7.19        3.80     11.01 o 
  11  -1   2       46.88       61.15     16.71 o 
  12  -1   2     1072.67     1071.58     37.61 o 
  13  -1   2      302.43      269.28     25.45 o 
  14  -1   2       21.38       14.43     17.47 o 
  15  -1   2       58.35       43.48     19.37 o 
  16  -1   2        0.82        0.00     24.69 o 
 -17   0   2        1.61      -13.02     18.05 o 
 -16   0   2      133.15      105.39     10.85 o 
 -15   0   2      987.64     1091.03     19.45 o 
 -14   0   2       96.44       96.98     20.89 o 
 -13   0   2     2475.32     2385.22     46.22 o 
 -12   0   2       61.24       50.69      7.11 o 
 -11   0   2      137.57      145.94      7.47 o 
 -10   0   2     7084.74     7308.54     73.51 o 
  -9   0   2     1149.25     1205.96     15.82 o 
  -8   0   2       46.69       79.73      5.89 o 
  -7   0   2       29.03        7.65      5.65 o 
  -6   0   2      226.16      269.15     16.08 o 
  -5   0   2       51.15       41.63      4.00 o 
  -4   0   2    32788.79    34414.27    230.52 o 
  -3   0   2     2777.71     2665.12     12.85 o 
  -2   0   2      145.22      124.84      2.90 o 
   1   0   2        1.48        9.65      3.79 o 
   2   0   2      328.26      320.02      7.79 o 
   3   0   2     2534.87     2494.18     24.88 o 
   4   0   2      213.16      184.59      7.98 o 
   5   0   2     2295.91     2192.89     21.87 o 
   6   0   2     9451.30     9717.71     81.56 o 
   7   0   2       26.28       61.03      7.19 o 
   8   0   2     2080.49     2099.72     25.57 o 
   9   0   2       19.33       31.05      8.17 o 
  10   0   2     1537.89     1537.07     37.61 o 
  11   0   2     4682.06     4822.59    101.10 o 
  12   0   2       92.42       83.18     18.99 o 
  13   0   2      142.20      158.00     22.79 o 
  14   0   2      236.69      160.28     39.12 o 
  15   0   2       74.57       57.73     22.41 o 
  16   0   2      163.94      204.33     30.76 o 
 -17   1   2      715.56      725.15     38.42 o 
 -16   1   2      444.38      432.03     14.72 o 
 -15   1   2      788.46      861.92     23.47 o 
 -14   1   2     2116.79     2097.75     27.61 o 
 -13   1   2      181.89      207.22     10.48 o 
 -12   1   2      155.71      157.19      9.73 o 
 -11   1   2      347.18      363.24      9.38 o 
 -10   1   2     2092.49     2091.15     19.45 o 
  -9   1   2     5924.97     5989.51     43.64 o 
  -8   1   2      585.88      672.55     13.20 o 
  -7   1   2      370.12      326.97      6.93 o 
  -6   1   2     2005.63     2080.97     29.64 o 
  -5   1   2     5399.29     5562.55     38.69 o 
  -4   1   2     1313.40     1185.71      7.85 o 
  -3   1   2     6234.67     6243.30     35.16 o 
  -2   1   2      680.56      664.91      6.38 o 
  -1   1   2     1173.11     1118.05      9.31 o 
   0   1   2     3988.72     3597.24     25.39 o 
   1   1   2      767.45      800.73     11.88 o 
   2   1   2      191.17      176.56      7.62 o 
   3   1   2      170.55      186.75      8.93 o 
   4   1   2     9497.98     9589.08     74.77 o 
   5   1   2     9531.12    10176.96     86.07 o 
   6   1   2      767.74      795.96     26.02 o 
   7   1   2     1004.08      912.70     34.00 o 
   8   1   2       43.51       41.64      9.40 o 
   9   1   2     3988.54     4041.67     43.03 o 
  10   1   2      103.82      106.71     12.46 o 
  11   1   2      498.24      506.31     40.26 o 
  12   1   2      875.80      851.61     33.81 o 
  13   1   2      344.49      368.42     28.11 o 
  14   1   2      670.08      705.34     54.70 o 
  15   1   2      243.70      214.21     28.87 o 
  16   1   2       79.91       78.62     25.83 o 
 -17   2   2        7.07       -7.29     11.66 o 
 -16   2   2     1345.14     1318.32     68.09 o 
 -15   2   2      913.18      906.89     17.32 o 
 -14   2   2       78.24       79.77      8.22 o 
 -13   2   2     1528.55     1474.35     23.08 o 
 -12   2   2       12.35       11.84      6.49 o 
 -11   2   2     2697.21     2808.48     26.57 o 
 -10   2   2     3323.29     3352.97     29.99 o 
  -9   2   2      122.42      135.11      5.69 o 
  -8   2   2     2309.32     2210.59     30.62 o 
  -7   2   2     6427.62     7120.57     52.61 o 
  -6   2   2      561.29      513.53     27.35 o 
  -5   2   2     1405.11     1570.53     10.03 o 
  -4   2   2     8746.58     9009.64     44.13 o 
  -3   2   2       85.00       76.34      8.06 o 
  -2   2   2     3418.76     3410.03     27.98 o 
  -1   2   2     6990.85     6498.80     43.98 o 
   0   2   2    22715.59    22678.23    173.21 o 
   1   2   2      163.76      187.88      8.46 o 
   2   2   2     3558.32     3342.38     33.23 o 
   3   2   2     1422.02     1442.63     19.81 o 
   4   2   2        4.95       -1.81      4.10 o 
   5   2   2     6529.18     6394.60     52.54 o 
   6   2   2      770.51      690.54     12.68 o 
   7   2   2       64.38      105.42      8.01 o 
   8   2   2     4257.30     4227.58     73.55 o 
   9   2   2      163.40      160.60     16.49 o 
  10   2   2     1333.26     1286.20     45.40 o 
  11   2   2      762.08      800.78     24.12 o 
  12   2   2      726.71      758.91     32.67 o 
  13   2   2      976.09     1068.51     39.88 o 
  14   2   2       13.76       -7.98     16.33 o 
  15   2   2      463.66      452.36     53.55 o 
  16   2   2      648.72      633.54     41.02 o 
 -17   3   2      357.90      382.15     22.95 o 
 -16   3   2      342.61      346.87     17.22 o 
 -15   3   2     1187.00     1223.87     20.47 o 
 -14   3   2      849.25      863.68     17.03 o 
 -13   3   2        2.15        5.12      5.15 o 
 -12   3   2     2330.83     2379.47     24.99 o 
 -11   3   2      588.61      648.33     13.34 o 
 -10   3   2     2048.51     2065.71     28.85 o 
  -9   3   2     2380.03     2362.90     18.55 o 
  -8   3   2     1106.26     1238.50     11.82 o 
  -7   3   2     7567.19     7408.81     53.06 o 
  -6   3   2       33.07       42.59      3.51 o 
  -5   3   2     4588.54     4514.78     30.61 o 
  -4   3   2     1267.66     1191.73      8.07 o 
  -3   3   2    15937.54    16822.98    135.76 o 
  -2   3   2    13346.89    13429.81    106.36 o 
  -1   3   2    21637.41    22008.38    172.78 o 
   0   3   2     5164.61     4999.05     51.98 o 
   1   3   2     2546.41     2253.51     22.69 o 
   2   3   2    10989.70    11009.53     86.03 o 
   3   3   2       58.15      143.82      7.46 o 
   4   3   2     2321.84     2326.10     22.77 o 
   5   3   2      827.49      839.04     16.12 o 
   6   3   2     5044.40     4879.90    108.56 o 
   7   3   2     2839.16     2850.41     30.52 o 
   8   3   2     1338.96     1361.42     20.90 o 
   9   3   2     2367.59     2408.59     30.65 o 
  10   3   2     1808.61     1735.07     26.65 o 
  11   3   2     1503.92     1575.19     31.59 o 
  12   3   2       96.11      111.83     15.76 o 
  13   3   2     1312.84     1371.30     44.44 o 
  14   3   2     1276.24     1284.30     46.72 o 
  15   3   2       59.42      106.72     39.12 o 
 -17   4   2        9.66       10.33     15.53 o 
 -16   4   2     1452.64     1524.00     64.39 o 
 -15   4   2      148.66      143.22      8.53 o 
 -14   4   2      814.88      792.25     24.31 o 
 -13   4   2      147.24      183.02     16.37 o 
 -12   4   2      191.49      195.56      9.85 o 
 -11   4   2     6669.93     6863.75     57.69 o 
 -10   4   2      360.25      381.84     16.36 o 
  -9   4   2     1491.99     1585.25     15.66 o 
  -8   4   2     3162.82     3117.13     29.46 o 
  -7   4   2     1651.07     1905.86     33.44 o 
  -6   4   2    15993.65    16105.87    193.07 o 
  -5   4   2     2577.45     2627.26     16.14 o 
  -4   4   2     9595.50     9675.98     85.96 o 
  -3   4   2    18911.60    19835.70    161.26 o 
  -2   4   2     6745.24     7062.45     55.19 o 
  -1   4   2    28321.27    29625.37    248.60 o 
   0   4   2     1392.51     1600.60     17.95 o 
   1   4   2      332.83      416.16     13.67 o 
   2   4   2    12293.44    11710.41    207.12 o 
   3   4   2     1061.07     1086.57     15.04 o 
   4   4   2     4515.04     4104.31     36.15 o 
   5   4   2        9.84        4.32      6.48 o 
   6   4   2      152.71      169.89     10.06 o 
   7   4   2     6993.89     7251.72    122.28 o 
   8   4   2     1756.95     1787.16     24.46 o 
   9   4   2      641.25      649.73     16.33 o 
  10   4   2     1594.99     1633.10     25.82 o 
  11   4   2      532.68      566.59     23.93 o 
  12   4   2      336.78      345.20     32.09 o 
  13   4   2      550.63      524.53     31.15 o 
  14   4   2        6.72        0.38     13.29 o 
  15   4   2      846.40      844.37     61.53 o 
 -17   5   2      397.81      412.67     25.38 o 
 -16   5   2        1.55       32.20     22.69 o 
 -15   5   2      916.93      947.89     28.60 o 
 -14   5   2       50.74       35.85      6.30 o 
 -13   5   2      724.60      709.48     20.60 o 
 -12   5   2       45.46       42.96      4.53 o 
 -11   5   2     1331.61     1241.30     12.04 o 
 -10   5   2     1181.73     1243.72     34.95 o 
  -9   5   2      277.18      376.78     22.03 o 
  -8   5   2      127.52      100.65     24.31 o 
  -7   5   2     3189.46     3060.49     47.51 o 
  -6   5   2     5366.25     5794.53     89.38 o 
  -5   5   2    17061.45    17452.92    179.44 o 
  -4   5   2     4106.12     3867.52     38.46 o 
  -3   5   2    10120.89    11080.17     93.05 o 
  -2   5   2    12261.66    12322.09    101.54 o 
  -1   5   2      225.51      203.34      8.43 o 
   0   5   2       17.37       27.95      5.73 o 
   1   5   2       23.27       47.82      6.08 o 
   2   5   2     1121.17     1239.22     16.21 o 
   3   5   2     1135.24      910.63     19.00 o 
   4   5   2       32.56       14.17      6.68 o 
   5   5   2     2805.87     2719.26     38.38 o 
   6   5   2        4.02       12.51      6.46 o 
   7   5   2      219.31      236.19     24.88 o 
   8   5   2      741.01      801.54     18.04 o 
   9   5   2       14.89       29.03      9.30 o 
  10   5   2      722.50      754.86     24.88 o 
  11   5   2     2252.24     2309.53     33.32 o 
  12   5   2        0.25      -11.32     11.50 o 
  13   5   2     1644.87     1669.98     31.42 o 
  14   5   2     1149.14     1221.97     65.33 o 
  15   5   2       30.19       41.02     32.28 o 
 -17   6   2       87.97      113.59     20.14 o 
 -16   6   2      541.51      576.03     27.12 o 
 -15   6   2       45.78       54.84     18.52 o 
 -14   6   2     1700.45     1658.47     45.40 o 
 -13   6   2        2.49      -13.68     13.68 o 
 -12   6   2      460.50      426.42     29.41 o 
 -11   6   2       52.46       62.67     16.33 o 
 -10   6   2      171.55      210.79     21.65 o 
  -9   6   2       45.07       52.03     15.57 o 
  -8   6   2      202.38      246.12     20.13 o 
  -7   6   2      148.56      165.22     26.21 o 
  -6   6   2       57.65       29.62     11.39 o 
  -5   6   2      409.65      537.19     30.20 o 
  -4   6   2    14017.78    14227.21    119.85 o 
  -3   6   2     1341.75     1306.07     17.73 o 
  -2   6   2     6024.15     6053.20     50.31 o 
  -1   6   2     4496.19     4301.27     36.83 o 
   0   6   2     2572.12     2590.79     25.08 o 
   1   6   2      431.56      440.44     16.90 o 
   2   6   2      363.96      372.73     10.21 o 
   3   6   2      110.24      134.01     17.85 o 
   4   6   2     9459.37     9175.26     77.91 o 
   5   6   2     3644.76     3599.31     35.70 o 
   6   6   2     1435.95     1318.97     30.39 o 
   7   6   2     2762.96     2660.04     30.57 o 
   8   6   2       63.57       54.86      8.56 o 
   9   6   2       56.52       56.57     16.71 o 
  10   6   2     1954.59     1930.04     28.67 o 
  11   6   2      840.36      868.81     23.11 o 
  12   6   2      226.97      258.29     34.37 o 
  13   6   2       54.00       63.58     22.79 o 
  14   6   2      384.81      260.17     41.02 o 
 -17   7   2       17.52        8.10     14.90 o 
 -16   7   2      365.18      357.99     24.83 o 
 -15   7   2     1693.68     1699.36     61.35 o 
 -14   7   2       48.39       49.14     17.76 o 
 -13   7   2      779.09      832.37     26.45 o 
 -12   7   2      760.57      809.22     24.83 o 
 -11   7   2     3797.06     3883.56     73.73 o 
 -10   7   2     2687.80     2552.67     56.24 o 
  -9   7   2      462.27      466.05     26.97 o 
  -8   7   2     1055.43      938.29     32.29 o 
  -7   7   2     4641.90     4800.08     72.99 o 
  -6   7   2      177.80      191.86     22.98 o 
  -5   7   2     7270.15     7032.70     80.85 o 
  -4   7   2     6127.63     6018.31     59.13 o 
  -3   7   2        3.09        8.42      6.31 o 
  -2   7   2     3564.17     3306.03     32.51 o 
  -1   7   2     3004.46     3172.12     30.34 o 
   0   7   2     2245.46     2102.79     26.20 o 
   1   7   2     1431.38     1564.36     19.52 o 
   2   7   2      822.76      875.13     17.66 o 
   3   7   2     4564.37     4617.74     42.35 o 
   4   7   2     1349.80     1282.93     27.92 o 
   5   7   2      201.56      219.84     12.94 o 
   6   7   2     5278.00     5511.89     52.14 o 
   7   7   2     1556.43     1546.36     26.27 o 
   8   7   2     2780.40     2772.74     32.23 o 
   9   7   2        7.26       -7.12      7.12 o 
  10   7   2     1651.58     1670.64     26.45 o 
  11   7   2     1349.16     1411.12     24.98 o 
  12   7   2      329.76      321.18     15.74 o 
  13   7   2      251.40      216.35     29.06 o 
  14   7   2        1.92      -15.57     15.95 o 
 -17   8   2     1445.18     1482.86     44.99 o 
 -16   8   2      836.25      797.41     39.73 o 
 -15   8   2      174.29      144.81     24.04 o 
 -14   8   2     1404.42     1495.04     36.80 o 
 -13   8   2      236.13      194.52     22.12 o 
 -12   8   2      641.46      651.54     24.44 o 
  -9   8   2     3002.86     3057.85     61.94 o 
  -8   8   2      801.81      769.96     31.53 o 
  -7   8   2     1473.20     1395.01     37.23 o 
  -6   8   2     1949.83     2178.22     16.12 o 
  -5   8   2     3282.51     3378.64     42.91 o 
  -4   8   2     2599.92     2820.57     36.89 o 
  -3   8   2     8386.99     8644.98     82.61 o 
  -2   8   2    15256.74    15045.95    885.69 o 
  -1   8   2      521.88      378.54     25.26 o 
   0   8   2       78.68       74.80      8.11 o 
   1   8   2     1687.67     1740.10     24.51 o 
   2   8   2     2137.84     2181.30     63.65 o 
   3   8   2     5510.57     5500.77     50.95 o 
   4   8   2     2972.20     2951.08     32.16 o 
   5   8   2      847.90      894.25     24.12 o 
   6   8   2     1562.84     1623.11     26.44 o 
   7   8   2     1861.10     1812.10     28.18 o 
   8   8   2      597.95      570.67     14.98 o 
   9   8   2     1027.71     1041.28     22.81 o 
  10   8   2      269.52      291.55     36.08 o 
  11   8   2      575.28      542.08     16.82 o 
  12   8   2      537.37      532.92     29.63 o 
  13   8   2       31.84       28.22     10.58 o 
 -16   9   2      541.35      532.43     31.28 o 
 -15   9   2      359.92      366.35     33.23 o 
 -14   9   2      343.55      316.38     33.42 o 
 -11   9   2     1332.10     1443.89     47.86 o 
 -10   9   2     1059.52      973.96     38.75 o 
  -8   9   2     3977.20     4082.66     73.73 o 
  -7   9   2     2279.23     2141.06     47.87 o 
  -6   9   2      249.45      233.34      7.22 o 
  -5   9   2     1258.74     1132.13     33.50 o 
  -4   9   2      766.42      867.16     19.32 o 
  -3   9   2     6449.82     6639.46     71.69 o 
  -2   9   2     1927.25     1856.03     29.21 o 
  -1   9   2     2537.30     2431.97     29.58 o 
   0   9   2     9451.34     9185.12     81.74 o 
   1   9   2      557.06      560.42     24.12 o 
   2   9   2      353.19      327.40     14.50 o 
   3   9   2     4229.82     4097.61     41.88 o 
   4   9   2     1297.63     1291.25     20.60 o 
   5   9   2      181.09      161.84     31.71 o 
   6   9   2     2283.73     2219.34     31.91 o 
   7   9   2     2711.61     2755.91     58.13 o 
   8   9   2     3204.45     3266.36     47.50 o 
   9   9   2        2.82        5.75      7.60 o 
  10   9   2      568.48      549.15     18.97 o 
  11   9   2      536.81      514.90     25.18 o 
  12   9   2      119.16      107.34     18.90 o 
 -16  10   2       51.53       75.39     20.95 o 
 -15  10   2     1065.95     1047.23     55.46 o 
 -14  10   2      799.55      852.34     47.48 o 
 -13  10   2        0.37       -7.98     18.61 o 
  -9  10   2      757.09      798.04     36.46 o 
  -8  10   2        6.01       21.27     16.33 o 
  -7  10   2     1470.62     1535.90     42.93 o 
  -6  10   2       67.41       49.82      7.00 o 
  -5  10   2      563.41      632.33     39.50 o 
  -4  10   2     1277.51     1369.47     24.60 o 
  -3  10   2     1454.28     1501.21     25.06 o 
  -2  10   2     5369.14     5541.77     58.17 o 
  -1  10   2      521.08      558.20     19.61 o 
   0  10   2      181.63      199.94     18.79 o 
   1  10   2     3510.35     3537.88     38.42 o 
   2  10   2     1302.39     1366.72     24.97 o 
   3  10   2     1800.53     1752.29     24.98 o 
   4  10   2        3.61        9.49      7.29 o 
   5  10   2      365.70      382.74     16.05 o 
   6  10   2     1233.52     1280.67     20.52 o 
   7  10   2       74.14       86.48     10.63 o 
   8  10   2      321.57      330.90     13.48 o 
   9  10   2     2870.76     2939.53     36.00 o 
  10  10   2       93.83       76.88     10.19 o 
  11  10   2        5.55        3.80      8.85 o 
  12  10   2      304.08      218.39     30.00 o 
 -13  11   2     1422.63     1315.85     54.70 o 
 -11  11   2     3047.17     3116.81     75.99 o 
 -10  11   2     1923.23     1948.90     56.99 o 
  -8  11   2     1331.37     1371.73     44.45 o 
  -7  11   2       26.31        9.72      6.08 o 
  -6  11   2       40.89       35.65     14.78 o 
  -5  11   2       63.97       49.91      5.83 o 
  -4  11   2      627.11      634.38     22.22 o 
  -3  11   2     3857.98     3964.77     52.13 o 
  -2  11   2       16.35       25.68      9.30 o 
  -1  11   2      378.01      360.93     14.76 o 
   0  11   2      708.46      756.28     20.13 o 
   1  11   2      143.22      120.57     11.04 o 
   2  11   2     3538.08     3610.13     52.14 o 
   3  11   2      650.89      606.05     16.24 o 
   4  11   2      247.71      273.10     20.13 o 
   5  11   2      594.18      593.82     19.07 o 
   6  11   2       29.92       31.70      8.16 o 
   7  11   2     1729.68     1768.79     52.99 o 
   8  11   2       96.03      105.77     12.02 o 
   9  11   2      808.80      747.16     36.65 o 
  10  11   2      702.94      651.87     17.59 o 
  11  11   2        2.53        8.74     18.23 o 
 -15  12   2      741.87      786.24     52.42 o 
 -14  12   2      117.66      118.50     32.66 o 
 -13  12   2      175.60      144.87     25.07 o 
  -9  12   2     1323.45     1409.69     49.00 o 
  -8  12   2     1349.37     1365.26     46.34 o 
  -7  12   2     2156.18     2115.24     59.08 o 
  -6  12   2      154.37      133.67      9.58 o 
  -5  12   2     2782.65     2905.63     30.76 o 
  -4  12   2    11337.13    11237.72     91.52 o 
  -3  12   2        6.81      -12.24     12.34 o 
  -2  12   2     1249.05     1422.43     30.00 o 
  -1  12   2     1042.75     1068.48     22.39 o 
   0  12   2     1806.63     1789.42     27.75 o 
   1  12   2     3109.10     3154.72     38.35 o 
   2  12   2       11.09       14.71     13.31 o 
   3  12   2     2475.57     2560.31     33.05 o 
   4  12   2     1988.60     1970.67     41.41 o 
   5  12   2       64.76       56.29     11.95 o 
   6  12   2      426.06      446.80     17.10 o 
   7  12   2        1.12       -4.19      8.43 o 
   8  12   2      184.54      174.07     13.86 o 
   9  12   2      245.28      208.86     12.35 o 
 -13  13   2     1030.86     1015.32     54.32 o 
 -11  13   2      205.96      220.67     33.04 o 
 -10  13   2      218.56      276.12     32.28 o 
  -8  13   2       20.41       11.01     18.23 o 
  -7  13   2     2341.88     2067.00     62.50 o 
  -6  13   2     3118.54     2958.17     81.31 o 
  -5  13   2     1124.68     1088.99     17.73 o 
  -4  13   2     2678.59     2596.65     28.21 o 
  -3  13   2     2504.14     2418.00     41.98 o 
  -2  13   2       13.65        7.32     15.00 o 
  -1  13   2      677.55      721.96     19.95 o 
   0  13   2      501.83      525.20     17.57 o 
   1  13   2     1065.23     1119.17     25.75 o 
   2  13   2     1215.51     1292.86     27.92 o 
   3  13   2        0.50       11.09     10.49 o 
   4  13   2     1421.60     1604.24     42.74 o 
   5  13   2     1196.79     1205.15     26.54 o 
   6  13   2      167.32      161.74     19.37 o 
   7  13   2      602.53      604.87     16.82 o 
   8  13   2      255.03      193.01     19.25 o 
 -13  14   2      561.57      619.10     51.28 o 
 -10  14   2     1887.25     1975.04     66.10 o 
  -9  14   2        5.32        4.94     18.61 o 
  -8  14   2      558.38      557.58     37.98 o 
  -7  14   2      685.08      721.96     15.07 o 
  -6  14   2      606.88      510.06     12.96 o 
  -5  14   2      901.09      881.98     39.31 o 
  -4  14   2      300.92      350.29     12.45 o 
  -3  14   2     1360.91     1352.28     30.19 o 
  -2  14   2      431.43      427.51     15.00 o 
  -1  14   2      109.42      100.51     15.07 o 
   0  14   2      809.18      868.59     25.16 o 
   1  14   2      359.55      412.37     20.89 o 
   2  14   2      209.07      197.11     22.79 o 
   3  14   2     1169.32     1296.04     28.05 o 
   4  14   2      210.98      240.39     14.62 o 
   5  14   2      240.75      270.13     34.56 o 
   6  14   2      996.33      975.50     24.48 o 
   7  14   2       73.97       54.16     10.38 o 
 -11  15   2      137.32      137.49     34.18 o 
 -10  15   2        9.23       46.71     26.21 o 
  -9  15   2      906.53      798.04     70.65 o 
  -8  15   2        0.52        7.60     19.37 o 
  -7  15   2      987.51      954.17     44.82 o 
  -6  15   2      371.19      431.95     34.56 o 
  -5  15   2      248.62      244.82     14.06 o 
  -4  15   2     1610.15     1555.31     26.46 o 
  -3  15   2      441.95      395.52     14.32 o 
  -2  15   2     1064.24     1035.86     22.12 o 
  -1  15   2      898.14      939.62     28.36 o 
   0  15   2       23.57       21.93      8.75 o 
   1  15   2     1030.96      986.85     33.05 o 
   2  15   2       81.99       54.55     14.42 o 
   3  15   2      179.64      152.38     15.56 o 
   4  15   2       65.73       64.38     11.59 o 
   5  15   2        0.39       -8.11      9.78 o 
   6  15   2      398.26      404.96     16.82 o 
 -10  16   2      413.03      383.23     66.85 o 
  -9  16   2       11.72       29.24     25.07 o 
  -8  16   2      323.31      227.88     34.18 o 
  -7  16   2      171.21      190.66     30.38 o 
  -6  16   2      130.86      113.99     39.50 o 
  -5  16   2      411.73      394.64     33.80 o 
  -4  16   2        4.53        6.53      9.30 o 
  -3  16   2     1787.38     1825.62     29.51 o 
  -2  16   2      204.06      186.81     12.93 o 
  -1  16   2      238.60      236.07     15.29 o 
   0  16   2       99.04       60.63     24.56 o 
   1  16   2        5.48        9.45     11.09 o 
   2  16   2      762.73      720.89     21.27 o 
   3  16   2      145.39      125.19     38.35 o 
   4  16   2      101.43       51.20     19.05 o 
   5  16   2      806.54      678.04     39.83 o 
  -8  17   2      106.59       91.15     30.38 o 
  -7  17   2      443.19      434.51     39.50 o 
  -6  17   2      256.88      241.56     33.42 o 
  -5  17   2       21.13       17.98     15.63 o 
  -4  17   2     1750.04     1638.07    120.23 o 
  -3  17   2      264.83      199.38     32.85 o 
  -2  17   2      348.65      366.37     16.31 o 
  -1  17   2      359.00      354.36     30.44 o 
   0  17   2       31.12        8.67     10.53 o 
   1  17   2      670.85      684.74     21.87 o 
   2  17   2       36.60        5.96      8.91 o 
  -4  18   2       87.53       43.58     12.99 o 
  -3  18   2      556.70      566.30     26.69 o 
  -2  18   2      185.44      182.33     18.34 o 
  -2 -18   3     1035.41      990.62     43.30 o 
  -1 -18   3      428.75      383.61     37.60 o 
   0 -18   3        0.89        1.27      8.70 o 
   1 -18   3      341.01      331.19     25.45 o 
   2 -18   3       65.02       51.04     20.82 o 
   3 -18   3      368.02      346.30     14.81 o 
   4 -18   3      403.03      333.91    106.54 o 
   5 -18   3      222.91      179.73     23.16 o 
   6 -18   3      624.29      598.29     30.77 o 
  -2 -17   3       20.94        4.18     16.71 o 
  -1 -17   3      897.20      884.98     48.05 o 
   0 -17   3      141.63      159.52     30.00 o 
   1 -17   3        0.83      -11.77     13.67 o 
   2 -17   3      963.76     1032.87     27.54 o 
   3 -17   3      182.63      176.67     12.51 o 
   4 -17   3      637.24      688.31     16.49 o 
   5 -17   3      213.01      197.58     18.26 o 
   6 -17   3      308.44      273.99     42.35 o 
   7 -17   3      440.02      406.06     25.23 o 
   8 -17   3      222.38      230.64     22.68 o 
  -4 -16   3       55.51       -4.18     16.33 o 
  -3 -16   3      639.07      588.97     23.36 o 
  -2 -16   3      975.63      882.75     26.59 o 
  -1 -16   3        1.06       -6.12      8.30 o 
   0 -16   3     1021.53      982.34     22.49 o 
   1 -16   3      314.26      338.77     15.44 o 
   2 -16   3      223.90      207.37     20.89 o 
   3 -16   3      857.45      866.41     33.43 o 
   4 -16   3       36.91       54.13      8.30 o 
   5 -16   3     1781.07     1790.95     28.70 o 
   6 -16   3      778.76      780.90     53.18 o 
   7 -16   3      175.41      190.16     27.54 o 
   8 -16   3     1501.66     1572.97     40.01 o 
   9 -16   3      629.77      660.23     41.02 o 
  10 -16   3       48.43       42.77     18.63 o 
  -4 -15   3     2608.44     2504.48     50.15 o 
  -3 -15   3     1658.83     1568.78     35.71 o 
  -2 -15   3      176.62      141.06     11.73 o 
  -1 -15   3     1557.61     1458.73     45.59 o 
   0 -15   3      262.82      233.14     35.13 o 
   1 -15   3       95.97       80.52     15.19 o 
   2 -15   3      883.91      898.70     30.39 o 
   3 -15   3       28.76       23.71     10.70 o 
   4 -15   3      853.88      846.33     23.74 o 
   5 -15   3       65.91       76.35      9.71 o 
   6 -15   3       38.97       48.36     13.54 o 
   7 -15   3      531.45      529.02     23.90 o 
   8 -15   3        1.28       -7.80     18.23 o 
   9 -15   3     2257.21     2308.85     77.50 o 
  10 -15   3      545.08      639.62     53.36 o 
  11 -15   3      126.22      129.03     22.98 o 
  -5 -14   3      437.24      412.48     19.75 o 
  -4 -14   3       85.81       53.55      9.49 o 
  -3 -14   3     1870.12     1877.07     32.67 o 
  -2 -14   3      204.96      208.50     12.01 o 
  -1 -14   3      613.78      667.86     36.08 o 
   0 -14   3     2087.91     2020.87     32.68 o 
   1 -14   3     1109.52     1449.62    382.33 o 
   2 -14   3      998.95      965.86     27.92 o 
   3 -14   3     3133.65     3114.29     46.20 o 
   4 -14   3      208.64      206.60     10.00 o 
   5 -14   3     3071.28     2906.49     31.05 o 
   6 -14   3      510.89      487.88     35.70 o 
   7 -14   3       33.67       26.14     12.49 o 
   8 -14   3     1002.52      974.86     68.56 o 
   9 -14   3      117.83       73.53     16.91 o 
  10 -14   3      219.12      226.89     27.09 o 
  11 -14   3      190.96      237.33     28.93 o 
  12 -14   3      225.70      248.02     42.27 o 
 -10 -13   3      269.15      298.91     36.84 o 
  -7 -13   3      486.40      474.77      7.98 o 
  -6 -13   3     1410.78     1382.59     24.88 o 
  -5 -13   3      488.52      440.50     15.76 o 
  -4 -13   3     1848.51     1837.84     24.38 o 
  -3 -13   3      432.43      437.93     23.55 o 
  -2 -13   3       62.47       49.37      9.87 o 
  -1 -13   3     2575.75     2767.83     44.83 o 
   0 -13   3      432.58      434.96     15.41 o 
   1 -13   3      307.31      300.92     17.09 o 
   2 -13   3     1015.12      983.71     20.26 o 
   3 -13   3     1804.68     1731.11     32.10 o 
   4 -13   3     5890.57     5890.44    131.72 o 
   5 -13   3      376.26      378.12      9.25 o 
   6 -13   3     2260.14     2105.09     35.59 o 
   7 -13   3     1128.24     1028.82     66.28 o 
   8 -13   3      749.43      713.41     25.50 o 
   9 -13   3      732.22      765.96     79.57 o 
  10 -13   3        0.66        2.15     11.81 o 
  11 -13   3      738.73      688.76     31.82 o 
  12 -13   3      430.61      423.57     38.93 o 
  13 -13   3      307.16      303.51     28.46 o 
  -7 -12   3      249.56      241.94      7.98 o 
  -6 -12   3     1122.79     1122.10     15.19 o 
  -5 -12   3     4812.68     4780.83    221.21 o 
  -4 -12   3      234.09      264.31     13.96 o 
  -3 -12   3     1171.31     1265.93     22.79 o 
  -2 -12   3     2237.02     2229.85     44.83 o 
  -1 -12   3      426.96      449.22     14.81 o 
   0 -12   3     1145.77     1201.87     21.57 o 
   1 -12   3        0.41       -1.64      5.56 o 
   2 -12   3      627.49      642.20     20.51 o 
   3 -12   3       32.19       39.61      8.97 o 
   4 -12   3      102.20       88.67      9.49 o 
   5 -12   3      902.34      856.51     31.44 o 
   6 -12   3       91.46       98.10     13.13 o 
   7 -12   3      242.20      248.95     25.45 o 
   8 -12   3     2453.01     2456.46     41.74 o 
   9 -12   3       54.16       56.77     23.98 o 
  10 -12   3      194.15      231.23     20.78 o 
  11 -12   3      101.20      131.33     19.74 o 
  12 -12   3        8.82       -3.01     13.56 o 
  13 -12   3      835.04      789.58     42.73 o 
  -8 -11   3      545.77      543.31     13.86 o 
  -7 -11   3     1836.04     1860.74     16.91 o 
  -6 -11   3      748.55      710.42      8.08 o 
  -5 -11   3     1860.61     1794.38     28.49 o 
  -4 -11   3     1043.74     1124.64     20.35 o 
  -3 -11   3      872.97      886.03     33.62 o 
  -2 -11   3      918.47      912.55     15.38 o 
  -1 -11   3       11.75       25.10      6.48 o 
   0 -11   3      135.38      159.12     15.76 o 
   1 -11   3     1820.65     1806.60     22.13 o 
   2 -11   3        3.16        7.41     11.96 o 
   3 -11   3      407.75      427.66     26.59 o 
   4 -11   3      456.04      443.43     12.86 o 
   5 -11   3      382.39      453.64      8.20 o 
   6 -11   3        3.65       -7.00     14.65 o 
   7 -11   3      111.02       82.58     12.97 o 
   8 -11   3      371.24      328.05     18.63 o 
   9 -11   3     1230.44     1182.14     31.42 o 
  10 -11   3        3.84       -3.10     13.29 o 
  11 -11   3      146.27      132.92     23.00 o 
  12 -11   3      600.30      598.85     29.54 o 
  13 -11   3      153.28      140.47     34.56 o 
  14 -11   3      623.42      621.84     33.84 o 
 -13 -10   3       14.00       27.35     23.55 o 
 -10 -10   3       10.15        4.94      3.04 o 
  -9 -10   3     1149.96     1183.64     13.30 o 
  -8 -10   3      501.97      445.58      4.75 o 
  -7 -10   3       22.47       24.47      2.24 o 
  -6 -10   3     2594.36     2686.04     18.05 o 
  -5 -10   3     1535.55     1524.96     33.43 o 
  -4 -10   3     1077.21     1024.49     27.54 o 
  -3 -10   3      736.22      709.52     15.79 o 
  -2 -10   3       50.76       44.92      8.31 o 
  -1 -10   3      533.14      530.22     11.40 o 
   0 -10   3      186.43      139.12     12.22 o 
   1 -10   3     3041.48     3155.43     67.46 o 
   2 -10   3     5900.50     6049.10     55.52 o 
   3 -10   3      825.13      953.81     28.87 o 
   4 -10   3     1419.60     1453.83     15.27 o 
   5 -10   3      708.01      713.57     54.89 o 
   6 -10   3      194.41      130.23     15.58 o 
   7 -10   3     2010.08     2078.42     53.00 o 
   8 -10   3       49.65       43.45     15.10 o 
   9 -10   3      539.18      597.14     39.69 o 
  10 -10   3      685.16      622.55     40.64 o 
  11 -10   3      967.02      922.01     30.62 o 
  12 -10   3     1231.95     1192.55     61.92 o 
  13 -10   3       36.94       35.28     17.05 o 
  14 -10   3       23.57        8.03     18.23 o 
  15 -10   3      742.66      677.52     55.64 o 
 -11  -9   3       35.63       15.57      3.80 o 
 -10  -9   3     1206.44     1188.20     13.30 o 
  -9  -9   3      718.95      656.36     10.64 o 
  -8  -9   3      174.08      198.22      7.35 o 
  -7  -9   3     1174.06     1164.11     14.82 o 
  -6  -9   3       63.34       42.19      3.27 o 
  -5  -9   3     1837.77     1837.33     13.34 o 
  -4  -9   3      613.43      596.45     22.27 o 
  -3  -9   3       36.35       49.81      5.36 o 
  -2  -9   3     1443.25     1428.19     16.37 o 
  -1  -9   3      245.35      299.38     10.31 o 
   0  -9   3      429.31      481.88     14.76 o 
   1  -9   3      347.80      320.79     10.40 o 
   2  -9   3       10.03       30.48      5.12 o 
   3  -9   3     4888.55     4823.02     40.46 o 
   4  -9   3      441.48      461.69     12.85 o 
   5  -9   3      644.18      678.55     16.71 o 
   6  -9   3       92.40       98.52     11.08 o 
   7  -9   3      345.95      360.97     16.21 o 
   8  -9   3     5355.79     5536.32     72.24 o 
   9  -9   3     1478.47     1542.52     36.45 o 
  10  -9   3       85.98       60.07     23.05 o 
  11  -9   3     1877.87     1925.69     45.89 o 
  12  -9   3     1264.58     1211.79     40.54 o 
  13  -9   3     1642.54     1655.26     42.44 o 
  14  -9   3      738.90      638.26     31.68 o 
  15  -9   3       27.15       55.05     20.12 o 
 -12  -8   3      246.53      193.64     18.80 o 
 -11  -8   3     1783.50     1708.00     21.65 o 
 -10  -8   3       13.30       13.29      4.18 o 
  -9  -8   3      393.36      383.26     14.81 o 
  -8  -8   3     1519.19     1537.95     30.58 o 
  -7  -8   3       79.78       85.62      2.43 o 
  -6  -8   3     2959.74     2936.60     26.19 o 
  -5  -8   3       14.71       18.81      2.73 o 
  -4  -8   3     2917.15     2929.06     40.78 o 
  -3  -8   3      150.14      177.60      8.93 o 
  -2  -8   3     3134.86     3196.83     26.42 o 
  -1  -8   3     1505.74     1430.39     17.44 o 
   0  -8   3      323.66      273.27     17.09 o 
   1  -8   3     2418.42     2356.33     21.72 o 
   2  -8   3     5633.85     5607.25     47.32 o 
   3  -8   3      578.68      582.17     10.53 o 
   4  -8   3     3728.66     3832.08     59.30 o 
   5  -8   3     2696.34     2782.50     43.32 o 
   6  -8   3      103.40      116.65     10.81 o 
   7  -8   3     3055.14     3171.31     45.46 o 
   8  -8   3      367.41      349.80     17.13 o 
   9  -8   3     2313.03     2421.55     44.09 o 
  10  -8   3      280.97      280.00     18.65 o 
  11  -8   3       33.49       23.66     13.42 o 
  12  -8   3     3721.73     3739.17     84.36 o 
  13  -8   3      632.74      604.77     40.64 o 
  14  -8   3      958.50     1028.13     54.70 o 
  15  -8   3      592.66      607.15     31.68 o 
 -14  -7   3        2.42        4.18     17.09 o 
 -13  -7   3     1186.13     1183.32     16.97 o 
 -12  -7   3     1017.43      971.27     19.37 o 
 -11  -7   3      108.49      124.19     13.67 o 
 -10  -7   3     2164.47     2292.11     31.34 o 
  -9  -7   3       75.23       98.26      5.74 o 
  -8  -7   3      269.58      287.45     12.91 o 
  -7  -7   3      668.14      682.84     13.90 o 
  -6  -7   3      289.64      335.12     12.68 o 
  -5  -7   3     3093.13     2946.91     62.87 o 
  -4  -7   3      673.91      703.56      8.36 o 
  -3  -7   3     3735.75     3617.14     26.88 o 
  -2  -7   3     5771.97     6031.43     46.78 o 
  -1  -7   3       10.85        6.37      3.44 o 
   0  -7   3     8990.14     9650.99     97.09 o 
   1  -7   3     2943.62     2967.50     29.39 o 
   2  -7   3     1875.47     1913.91     14.85 o 
   3  -7   3     6653.48     7148.54     38.62 o 
   4  -7   3     4725.77     4966.75     40.20 o 
   5  -7   3     3941.71     3855.84     31.58 o 
   6  -7   3      341.21      320.35     14.24 o 
   7  -7   3     1108.33     1107.65     11.86 o 
   8  -7   3     1032.13     1021.91      9.65 o 
   9  -7   3       88.06       75.65      2.63 o 
  10  -7   3     1259.14     1298.72     31.15 o 
  11  -7   3      583.06      548.20      7.73 o 
  12  -7   3      538.11      515.43     21.93 o 
  13  -7   3      638.34      747.62     33.98 o 
  14  -7   3       30.80       48.34     17.09 o 
  15  -7   3      705.08      734.82     38.36 o 
  16  -7   3     1066.69     1113.92     56.60 o 
 -14  -6   3     1273.38     1214.73     21.92 o 
 -13  -6   3      125.11       84.20     11.20 o 
 -12  -6   3     1266.07     1271.79     34.19 o 
 -11  -6   3     1949.01     1826.23     27.73 o 
 -10  -6   3       64.47       63.51      9.87 o 
  -9  -6   3      543.07      565.39     13.29 o 
  -8  -6   3        1.43        9.83      5.89 o 
  -7  -6   3      791.95      785.78     11.44 o 
  -6  -6   3      466.88      443.99      6.42 o 
  -5  -6   3     1757.65     1890.32     22.42 o 
  -4  -6   3     5850.26     5981.69     42.67 o 
  -3  -6   3     2274.14     2458.47     30.78 o 
  -2  -6   3    13373.40    13512.09    103.35 o 
  -1  -6   3     1510.58     1539.36     13.48 o 
   0  -6   3     1552.32     1402.64     21.47 o 
   1  -6   3     9305.01     9561.33     50.40 o 
   2  -6   3        2.79        3.40      2.67 o 
   3  -6   3     3189.18     3616.91     27.75 o 
   4  -6   3     8644.78     8708.26     67.01 o 
   5  -6   3       16.45       18.88      4.75 o 
   6  -6   3     2701.13     2808.44     23.88 o 
   7  -6   3     2150.95     2347.63     22.73 o 
   8  -6   3      266.24      226.64      9.69 o 
   9  -6   3     1492.67     1457.66     38.37 o 
  10  -6   3       52.89       59.63     17.47 o 
  11  -6   3      225.61      236.24     23.93 o 
  12  -6   3     2259.11     2266.61     82.82 o 
  13  -6   3      465.06      433.88     42.73 o 
  14  -6   3      670.25      530.84    198.65 o 
  15  -6   3      186.07      248.15     23.88 o 
  16  -6   3      322.54      342.75     28.31 o 
 -15  -5   3       41.92       36.14      8.17 o 
 -14  -5   3     1891.13     1758.22     23.83 o 
 -13  -5   3     2302.75     2311.88     29.45 o 
 -12  -5   3       13.02       11.98      5.87 o 
 -11  -5   3     3424.11     3541.28     58.14 o 
 -10  -5   3      135.94      105.97     10.97 o 
  -9  -5   3       12.57       19.20      7.03 o 
  -8  -5   3      630.22      581.46     27.16 o 
  -7  -5   3       98.71      129.26      5.24 o 
  -6  -5   3    14254.72    14807.50    113.09 o 
  -5  -5   3     2127.51     2144.50     13.62 o 
  -4  -5   3     1372.31     1514.10     26.60 o 
  -3  -5   3    10379.62    10663.54     94.32 o 
  -2  -5   3     2692.92     2761.90     18.47 o 
  -1  -5   3     1720.20     1890.53     13.77 o 
   0  -5   3     1816.17     1778.92     15.30 o 
   1  -5   3       14.68        4.33      2.71 o 
   2  -5   3     1471.86     1397.91     10.56 o 
   3  -5   3      527.54      562.76     10.64 o 
   4  -5   3       79.59      102.99     11.39 o 
   5  -5   3     1196.68     1063.93     10.50 o 
   6  -5   3     2114.39     2157.94     38.00 o 
   7  -5   3     7016.81     6895.48     95.09 o 
   8  -5   3      667.45      613.45     36.46 o 
   9  -5   3      205.32      239.66     20.51 o 
  10  -5   3      991.06      927.23     33.43 o 
  11  -5   3     1490.12     1497.88     45.59 o 
  12  -5   3      875.79      826.16     37.60 o 
  13  -5   3      403.13      451.98     50.52 o 
  14  -5   3       25.70       14.03      7.40 o 
  15  -5   3      494.56      534.40     40.64 o 
  16  -5   3      581.23      595.15     32.05 o 
 -16  -4   3       22.60        9.77     10.21 o 
 -15  -4   3       59.84       58.34     12.53 o 
 -14  -4   3       18.26       25.69      8.14 o 
 -13  -4   3      150.70      148.42     12.06 o 
 -12  -4   3     1246.53     1308.11     17.71 o 
 -11  -4   3      861.46      867.19     20.13 o 
 -10  -4   3      714.42      683.67     25.07 o 
  -9  -4   3     1262.53     1280.08     16.56 o 
  -8  -4   3      974.38      917.16     30.01 o 
  -7  -4   3     4371.01     4728.10     37.06 o 
  -6  -4   3      901.17      839.08     18.99 o 
  -5  -4   3      714.16      644.39     11.21 o 
  -4  -4   3    23966.27    24848.18    305.51 o 
  -3  -4   3     1898.51     2043.60     28.12 o 
  -2  -4   3      328.49      366.99     17.74 o 
  -1  -4   3     8970.13     9101.23     52.83 o 
   0  -4   3      428.50      315.82     10.53 o 
   1  -4   3     1306.60     1186.48      9.52 o 
   2  -4   3     6159.50     6319.12     57.87 o 
   3  -4   3     8766.43     9103.88     68.24 o 
   4  -4   3     1655.32     1752.13     28.12 o 
   5  -4   3     1423.72     1500.02     27.74 o 
   6  -4   3     1096.20     1061.43     34.95 o 
   7  -4   3       11.42        9.49      9.87 o 
   8  -4   3     3246.81     3444.75     57.01 o 
   9  -4   3     1346.58     1233.88     49.01 o 
  10  -4   3      123.23      109.00     18.61 o 
  11  -4   3      674.19      700.79     31.91 o 
  12  -4   3     1021.98     1048.77     39.88 o 
  13  -4   3      466.09      523.77     34.18 o 
  14  -4   3      652.24      661.66     60.01 o 
  15  -4   3       63.50       36.60     42.54 o 
  16  -4   3      407.83      427.67     41.02 o 
 -17  -3   3      418.92      419.90     18.15 o 
 -16  -3   3      879.11      870.77     59.06 o 
 -15  -3   3      138.09      140.42     11.22 o 
 -14  -3   3       43.90       37.40      9.40 o 
 -13  -3   3      136.37      130.01      9.96 o 
 -12  -3   3      243.40      222.24      8.54 o 
 -11  -3   3      197.65      219.86     12.88 o 
 -10  -3   3       29.52       30.95      9.27 o 
  -9  -3   3      150.37      133.53     12.53 o 
  -8  -3   3      291.73      283.66     11.19 o 
  -7  -3   3      176.99      220.20      9.50 o 
  -6  -3   3     5560.88     5541.62     47.09 o 
  -5  -3   3    10009.17    10435.49    117.39 o 
  -4  -3   3     7561.03     8311.72     94.87 o 
  -3  -3   3    41025.35    42356.19    384.90 o 
  -2  -3   3    31280.79    32081.71    275.99 o 
  -1  -3   3      145.36      147.81      6.79 o 
   0  -3   3     6684.17     6448.27     31.23 o 
   1  -3   3     6223.46     6354.42     37.02 o 
   2  -3   3    70095.38    72002.71   1884.52 o 
   3  -3   3       18.51       26.36      6.27 o 
   4  -3   3      359.93      377.03     12.53 o 
   5  -3   3    11831.85    12156.67    103.35 o 
   6  -3   3      340.93      329.20     14.81 o 
   7  -3   3    16556.82    17269.48    224.94 o 
   8  -3   3      188.85      192.94     17.09 o 
   9  -3   3     1966.38     1948.31     42.17 o 
  10  -3   3     3827.29     3818.74     89.69 o 
  11  -3   3     1118.28     1168.46     38.37 o 
  12  -3   3      715.72      775.24     34.94 o 
  13  -3   3     1831.79     1719.40     53.56 o 
  14  -3   3      114.96      100.65     25.07 o 
  15  -3   3      762.84      720.43     66.66 o 
  16  -3   3      329.77      281.44     37.22 o 
 -17  -2   3      825.86      790.98     24.88 o 
 -16  -2   3       30.42       22.36     12.04 o 
 -15  -2   3      464.39      447.00     13.35 o 
 -14  -2   3      775.22      718.24     22.37 o 
 -13  -2   3     1235.68     1209.55     23.27 o 
 -12  -2   3     1357.30     1374.30     22.09 o 
 -11  -2   3       71.05       91.01      7.82 o 
 -10  -2   3      371.29      384.11      9.82 o 
  -9  -2   3     3557.55     3638.24     27.55 o 
  -8  -2   3     1715.68     1713.64     15.39 o 
  -7  -2   3     7134.55     7521.69     45.65 o 
  -6  -2   3      373.59      411.07      5.66 o 
  -5  -2   3     1320.48     1348.37      8.37 o 
  -4  -2   3    22432.52    23621.48    151.08 o 
  -3  -2   3    10275.41    10954.33     50.98 o 
  -2  -2   3    20601.33    20484.00    329.43 o 
  -1  -2   3    24625.95    25520.53    266.82 o 
   0  -2   3      284.47      372.64      5.15 o 
   1  -2   3    35224.19    35809.36    302.19 o 
   2  -2   3      140.00      199.96     11.39 o 
   3  -2   3     3134.36     3102.91     29.68 o 
   4  -2   3    13712.91    13839.32    113.19 o 
   5  -2   3       23.05       97.50     15.57 o 
   6  -2   3     5288.13     5508.25     53.68 o 
   7  -2   3      141.90      165.78     11.23 o 
   8  -2   3     5923.78     6113.09     60.97 o 
   9  -2   3      731.72      712.59     27.35 o 
  10  -2   3       99.91       95.33     17.47 o 
  11  -2   3     1401.04     1494.07     42.55 o 
  12  -2   3        7.62        5.32     14.81 o 
  13  -2   3      675.07      648.37     36.08 o 
  14  -2   3       90.69       84.69     24.69 o 
  15  -2   3       11.27       32.66     22.41 o 
  16  -2   3     1122.17     1156.25     82.05 o 
 -17  -1   3      444.61      473.26     28.68 o 
 -16  -1   3      638.64      669.24     20.55 o 
 -15  -1   3        3.69       15.13     11.17 o 
 -14  -1   3      609.43      620.02     13.74 o 
 -13  -1   3      181.98      178.18      9.96 o 
 -12  -1   3     6318.45     6335.12     81.07 o 
 -11  -1   3     2500.59     2497.46     26.37 o 
 -10  -1   3      597.28      596.00     12.47 o 
  -9  -1   3     8026.18     7938.86     57.65 o 
  -8  -1   3    13843.89    14438.33     97.21 o 
  -7  -1   3     1942.58     1956.01     14.88 o 
  -6  -1   3     3886.15     3760.95    116.37 o 
  -5  -1   3      700.04      673.83      7.54 o 
  -4  -1   3     9411.95     9633.18     47.04 o 
  -3  -1   3       52.52       56.72      3.56 o 
  -2  -1   3        2.78       23.73      2.14 o 
  -1  -1   3     1949.73     1912.78     21.35 o 
   0  -1   3     2737.34     2570.67     35.01 o 
   1  -1   3     3038.11     2638.35     26.06 o 
   2  -1   3    11269.44    11137.87     88.50 o 
   3  -1   3     1374.33     1522.25     23.56 o 
   4  -1   3     5122.66     4910.63     41.53 o 
   5  -1   3     7096.28     7259.89     69.38 o 
   6  -1   3     2388.49     2422.02     41.61 o 
   7  -1   3     6674.29     6371.42     61.24 o 
   8  -1   3      109.40      156.28     10.76 o 
   9  -1   3      428.32      351.06     20.51 o 
  10  -1   3     1230.42     1299.26     24.87 o 
  11  -1   3      737.19      744.86     48.62 o 
  12  -1   3     3523.88     3417.70     71.44 o 
  13  -1   3       75.14       84.69     22.03 o 
  14  -1   3      640.17      575.06     36.08 o 
  15  -1   3      457.76      492.24     37.98 o 
  16  -1   3      169.77      143.56     30.76 o 
 -17   0   3      418.79      415.75     19.90 o 
 -16   0   3      327.02      273.19     19.63 o 
 -15   0   3      912.03      904.73     21.40 o 
 -14   0   3      200.88      239.68     21.08 o 
 -13   0   3     5429.08     5343.59     54.87 o 
 -12   0   3      301.79      319.91     11.49 o 
 -11   0   3      889.94      905.79     14.19 o 
 -10   0   3     4614.15     4513.25     33.78 o 
  -9   0   3       94.40      113.61      6.19 o 
  -8   0   3      160.50       97.10      5.76 o 
  -7   0   3     4162.29     4047.01     53.42 o 
  -6   0   3     5084.69     5137.01     62.77 o 
  -5   0   3     4466.35     4265.15     28.27 o 
  -4   0   3      246.35      291.06      6.06 o 
  -3   0   3    29097.79    29132.21    162.29 o 
  -2   0   3     1945.17     1845.70     10.69 o 
  -1   0   3     8032.84     8036.25     53.22 o 
   0   0   3      884.05      822.68     12.36 o 
   1   0   3     8817.94     7951.85     60.20 o 
   2   0   3      880.67      749.02     12.66 o 
   3   0   3    16207.78    15956.18    128.93 o 
   4   0   3      555.50      543.82     24.69 o 
   5   0   3     4963.84     4836.88     47.35 o 
   6   0   3     4702.06     5024.08     94.11 o 
   7   0   3       21.61       30.52     11.96 o 
   8   0   3     4211.22     4370.40     50.32 o 
   9   0   3        1.05       -1.26      6.57 o 
  10   0   3      540.54      531.96     24.31 o 
  11   0   3     1230.98     1233.21     25.91 o 
  12   0   3       10.69       11.01     25.07 o 
  13   0   3     1019.15      995.96     40.64 o 
  14   0   3       93.32      123.81     24.69 o 
  15   0   3      875.76      836.02     67.61 o 
  16   0   3      264.64      257.13     35.32 o 
 -18   1   3      175.43      147.80     90.01 o 
 -17   1   3      544.69      513.10     28.68 o 
 -16   1   3      346.65      396.13     22.11 o 
 -15   1   3       94.56      110.61     17.47 o 
 -14   1   3     3905.99     3845.51     39.37 o 
 -13   1   3      858.93      890.18     17.70 o 
 -12   1   3     2017.44     2049.86     21.27 o 
 -11   1   3     4027.86     4058.98     32.72 o 
 -10   1   3       50.25       83.67      7.40 o 
  -9   1   3     2239.79     2211.17     19.57 o 
  -8   1   3     2775.25     2850.71     35.54 o 
  -7   1   3      486.42      474.25     18.99 o 
  -6   1   3    13454.37    13416.66     81.75 o 
  -5   1   3      962.36      879.69      6.77 o 
  -4   1   3      171.53      170.38      4.00 o 
  -3   1   3      231.10      265.97      4.90 o 
  -2   1   3     1298.12     1285.86     32.31 o 
  -1   1   3    18808.94    18583.42    138.66 o 
   0   1   3    12847.00    12839.50    104.90 o 
   1   1   3     1468.38     1246.63     20.37 o 
   2   1   3     9924.43     9077.31     72.40 o 
   3   1   3     9986.63     9497.98     81.16 o 
   4   1   3    13131.03    12619.21    103.81 o 
   5   1   3      510.91      519.21     19.37 o 
   6   1   3     7154.77     7059.45     62.62 o 
   7   1   3      766.94      653.92     14.69 o 
   8   1   3       11.29       18.05      7.57 o 
   9   1   3      302.96      365.92     17.61 o 
  10   1   3       91.86       93.56     11.59 o 
  11   1   3     1126.03     1154.68     24.98 o 
  12   1   3     1189.73     1182.50     61.16 o 
  13   1   3      203.15      156.86     25.07 o 
  14   1   3      201.10      235.48     28.87 o 
  15   1   3      137.36      131.41     27.73 o 
  16   1   3       30.03       -0.38     28.10 o 
 -18   2   3      124.52      125.33     17.82 o 
 -17   2   3      165.30       98.82     23.98 o 
 -16   2   3      258.79      277.17     21.05 o 
 -15   2   3      258.81      233.34     16.23 o 
 -14   2   3        0.76       12.17      6.20 o 
 -13   2   3     2292.95     2326.35     25.99 o 
 -12   2   3      126.45      128.88     13.22 o 
 -11   2   3      867.25      928.91     24.40 o 
 -10   2   3     1677.81     1777.69     16.77 o 
  -9   2   3      244.38      306.73      9.86 o 
  -8   2   3     7250.30     7467.04     57.85 o 
  -7   2   3     1131.14     1021.72     17.67 o 
  -6   2   3      633.37      597.53      6.47 o 
  -5   2   3    16386.73    16056.84     90.48 o 
  -4   2   3     5710.75     5703.06     33.22 o 
  -3   2   3    23316.65    23662.51    194.72 o 
  -2   2   3     3049.27     3103.89     27.16 o 
  -1   2   3     1356.83     1515.56     18.13 o 
   0   2   3     1849.96     1742.93     23.94 o 
   1   2   3     4058.35     4163.66     41.86 o 
   2   2   3     3217.35     2967.94     29.42 o 
   3   2   3     2269.22     2048.46     40.86 o 
   4   2   3       27.14       61.54      7.12 o 
   5   2   3    15588.60    16182.02    139.62 o 
   6   2   3      207.98      227.97     14.81 o 
   7   2   3      426.19      430.76     12.95 o 
   8   2   3      830.28      839.82     45.39 o 
   9   2   3     1046.99     1047.86     26.59 o 
  10   2   3      797.69      845.17     20.44 o 
  11   2   3     1180.42     1060.30     23.89 o 
  12   2   3      900.33      991.98     28.43 o 
  13   2   3     1350.57     1428.29     69.52 o 
  14   2   3      138.66      118.12     25.45 o 
  15   2   3      976.89      913.51     46.72 o 
 -18   3   3      415.88      481.39     28.49 o 
 -17   3   3      604.96      538.79     68.18 o 
 -16   3   3        0.12        1.99      6.16 o 
 -15   3   3       97.44       68.40     19.15 o 
 -14   3   3     5454.79     5571.94     54.13 o 
 -13   3   3      314.09      318.06      9.20 o 
 -12   3   3      114.34       84.48      9.45 o 
 -11   3   3     1582.99     1667.76     20.25 o 
 -10   3   3      304.19      306.33      7.35 o 
  -9   3   3      126.13      101.14      7.18 o 
  -8   3   3      136.17      122.85      6.30 o 
  -7   3   3      823.73      873.80      9.31 o 
  -6   3   3     4133.58     3902.77     25.39 o 
  -5   3   3       97.62      137.84      4.72 o 
  -4   3   3     8715.72     8257.75     48.68 o 
  -3   3   3      284.09      372.94     19.37 o 
  -2   3   3    18201.03    18733.42    149.47 o 
  -1   3   3      897.01     1002.73     18.48 o 
   0   3   3     1244.90     1263.08     20.95 o 
   1   3   3    18683.95    18627.18    153.67 o 
   2   3   3      393.78      456.79     22.41 o 
   3   3   3        3.92       12.10      6.00 o 
   4   3   3     2202.55     1960.52     22.72 o 
   5   3   3       19.77       32.84      7.85 o 
   6   3   3     3614.32     3122.33     33.71 o 
   7   3   3        7.06        7.34      8.70 o 
   8   3   3     7225.07     7473.84     86.06 o 
   9   3   3     1452.20     1410.04     25.07 o 
  10   3   3      398.26      375.75     15.60 o 
  11   3   3      478.52      436.10     22.79 o 
  12   3   3      228.62      223.03     18.04 o 
  13   3   3        2.70        9.46     16.71 o 
  14   3   3     1069.46     1008.11     44.82 o 
  15   3   3      364.92      278.78     33.04 o 
 -17   4   3      104.43       94.96     16.91 o 
 -16   4   3      363.89      440.15     42.73 o 
 -15   4   3      258.29      244.21     14.86 o 
 -14   4   3     1407.92     1440.19     20.30 o 
 -13   4   3      323.57      329.37     28.57 o 
 -12   4   3      118.01      148.82      8.91 o 
 -11   4   3     2069.04     2019.07     29.93 o 
 -10   4   3        5.62        2.70      3.89 o 
  -9   4   3       10.80       13.08      7.98 o 
  -8   4   3     8650.82     8804.31    111.89 o 
  -7   4   3     5073.64     5503.94     71.11 o 
  -6   4   3      261.94      229.20      4.44 o 
  -5   4   3       96.02       64.23      4.04 o 
  -4   4   3     4465.53     4497.43     42.77 o 
  -3   4   3    28416.08    28013.14    240.17 o 
  -2   4   3     2008.25     1931.04     24.74 o 
  -1   4   3     5284.45     5340.17     48.92 o 
   0   4   3       44.33       39.48      8.78 o 
   1   4   3     2274.05     2292.17     24.03 o 
   2   4   3     5768.64     5890.49     50.17 o 
   3   4   3     3151.86     2982.99     42.39 o 
   4   4   3     1933.09     1854.47     42.75 o 
   5   4   3     1222.59     1038.83     17.51 o 
   6   4   3       77.97      105.11     14.97 o 
   7   4   3     4609.29     4326.89     45.36 o 
   8   4   3      107.09      104.71     10.54 o 
   9   4   3      116.98      159.64     29.43 o 
  10   4   3     2010.56     2097.34     35.92 o 
  11   4   3       33.13       37.66     17.04 o 
  12   4   3      717.05      728.71     25.19 o 
  13   4   3       30.35       41.94     14.46 o 
  14   4   3       70.81       55.07     22.03 o 
  15   4   3      887.94      797.65     42.92 o 
 -17   5   3      736.93      784.59     56.97 o 
 -16   5   3       32.93       56.71     15.17 o 
 -15   5   3      721.60      770.80     57.54 o 
 -14   5   3        2.97        3.89      4.05 o 
 -13   5   3     1704.32     1750.56     16.12 o 
 -12   5   3     1575.88     1687.49     30.32 o 
 -11   5   3      623.42      635.84     28.87 o 
 -10   5   3     1534.96     1476.31     37.99 o 
  -9   5   3     2552.50     2621.95     66.12 o 
  -8   5   3        3.60        2.28      9.87 o 
  -7   5   3     2123.97     2116.95     15.88 o 
  -6   5   3      376.72      325.93     15.30 o 
  -5   5   3     3202.19     3332.73     33.33 o 
  -4   5   3      327.30      323.29     10.73 o 
  -3   5   3     1025.04      985.13     22.04 o 
  -2   5   3     7641.82     7362.87     59.76 o 
  -1   5   3     2074.76     1839.22     23.68 o 
   0   5   3     1968.82     1786.88     20.38 o 
   1   5   3       71.93       44.53      7.35 o 
   2   5   3      537.80      529.45     19.94 o 
   3   5   3      699.43      699.67     28.11 o 
   4   5   3      163.92      150.66     11.58 o 
   5   5   3     1402.51     1482.25     30.99 o 
   6   5   3     1259.86     1239.55     20.80 o 
   7   5   3       36.45       45.28     10.37 o 
   8   5   3     5895.70     5922.23     64.82 o 
   9   5   3     1757.46     1808.94     28.27 o 
  10   5   3      236.49      265.75     14.60 o 
  11   5   3     1184.16     1219.73     28.98 o 
  12   5   3       90.28       64.75     14.20 o 
  13   5   3      997.27      979.52     46.53 o 
  14   5   3      260.68      294.73     30.00 o 
 -17   6   3      593.10      593.46     34.13 o 
 -16   6   3      727.72      779.22     44.32 o 
 -15   6   3      442.48      461.18     42.16 o 
 -14   6   3     1974.15     1993.81     38.81 o 
 -13   6   3      884.42      916.32     35.90 o 
 -12   6   3      835.96      876.12     34.95 o 
 -10   6   3        0.18       -9.12     13.67 o 
  -9   6   3     3320.90     3437.48     60.43 o 
  -8   6   3      883.11      898.38     29.63 o 
  -7   6   3     1361.49     1403.49     12.51 o 
  -6   6   3     2365.00     2348.16     16.59 o 
  -5   6   3      501.75      545.21     14.10 o 
  -4   6   3     9399.13     9877.06     95.96 o 
  -3   6   3     2818.03     2665.78     28.21 o 
  -2   6   3     2210.41     2248.87     94.44 o 
  -1   6   3    16815.10    17019.93    148.89 o 
   0   6   3       32.41       48.29      7.46 o 
   1   6   3      132.23      236.31     10.54 o 
   2   6   3     4081.66     4066.89     39.03 o 
   3   6   3     3233.38     3470.37     39.70 o 
   4   6   3      473.43      478.24     14.37 o 
   5   6   3      166.16      191.28     19.94 o 
   6   6   3      722.59      763.99     17.57 o 
   7   6   3     3735.05     3620.72     45.72 o 
   8   6   3     1522.51     1453.72     27.55 o 
   9   6   3      734.02      848.46     19.80 o 
  10   6   3     1183.09     1178.06     23.89 o 
  11   6   3      153.88      137.76     13.32 o 
  12   6   3     1086.34     1104.34     25.90 o 
  13   6   3      224.40      203.39     26.02 o 
  14   6   3      492.68      463.38     33.80 o 
 -17   7   3      373.81      414.88     27.39 o 
 -16   7   3      611.01      601.83     27.93 o 
 -15   7   3      750.60      639.38     33.65 o 
 -14   7   3      167.04      176.23     25.45 o 
 -13   7   3      919.13      918.08     37.60 o 
 -12   7   3     3072.25     3280.34     68.78 o 
 -11   7   3      901.82     1060.92     38.36 o 
 -10   7   3     2884.05     2910.32     60.04 o 
  -9   7   3      545.31      629.38     29.63 o 
  -8   7   3     2665.92     2759.53     53.20 o 
  -7   7   3     2261.40     2346.08     39.29 o 
  -6   7   3     3811.89     3898.28     42.46 o 
  -5   7   3    12240.28    12819.54    114.74 o 
  -4   7   3     1136.80     1151.16     22.72 o 
  -3   7   3     1177.95     1377.63     20.52 o 
  -2   7   3    10904.12    11497.37     98.27 o 
  -1   7   3     1714.62     1957.88     27.09 o 
   0   7   3     2965.84     3024.51     43.71 o 
   1   7   3     3781.24     3808.80     37.76 o 
   2   7   3      118.14      101.96     11.36 o 
   3   7   3     2871.66     2831.78     32.85 o 
   4   7   3      247.60      252.98     12.49 o 
   5   7   3     4588.82     4420.40     46.23 o 
   6   7   3     1305.90     1381.51     22.91 o 
   7   7   3     1091.37     1060.77     21.25 o 
   8   7   3     1079.62     1116.35     34.76 o 
   9   7   3      369.17      414.56     18.98 o 
  10   7   3      827.75      826.55     24.64 o 
  11   7   3      606.80      659.69     24.09 o 
  12   7   3      339.74      280.97     30.38 o 
  13   7   3      520.56      492.13     24.97 o 
 -17   8   3     1707.87     1805.35     47.27 o 
 -16   8   3     1215.61     1192.49     38.14 o 
 -15   8   3      235.85      213.39     21.22 o 
 -14   8   3      449.53      447.04     33.80 o 
 -13   8   3       39.37       35.44     14.08 o 
 -12   8   3      957.07      983.05     39.88 o 
 -11   8   3      205.78      215.35     25.45 o 
  -9   8   3     2890.34     2862.85     60.42 o 
  -8   8   3     3340.08     3346.57     62.33 o 
  -7   8   3     2987.07     2959.21     19.71 o 
  -6   8   3     6735.39     6593.35     66.51 o 
  -5   8   3     1194.05     1203.10     26.96 o 
  -4   8   3       40.43       18.27     10.33 o 
  -3   8   3     4900.11     4956.83     54.38 o 
  -2   8   3     4087.53     4109.56     46.35 o 
  -1   8   3     1360.74     1371.84     24.38 o 
   0   8   3      542.48      525.05     14.66 o 
   1   8   3     2187.44     2177.07     31.64 o 
   2   8   3     1626.61     1474.93     23.31 o 
   3   8   3       64.40      118.40     10.76 o 
   4   8   3      965.47      908.52     22.15 o 
   5   8   3      500.26      504.63     21.27 o 
   6   8   3       20.65       26.18     10.68 o 
   7   8   3      791.57      834.90     21.73 o 
   8   8   3      118.58      110.67     11.08 o 
   9   8   3       75.66       84.99     12.64 o 
  10   8   3      332.62      354.46     26.78 o 
  11   8   3      672.10      696.17     20.60 o 
  12   8   3      462.66      490.31     19.29 o 
  13   8   3       29.10       33.49     11.89 o 
 -16   9   3     1132.81     1046.86     83.57 o 
 -15   9   3     1022.24      945.24     52.42 o 
 -11   9   3      262.49      205.86     26.59 o 
 -10   9   3       57.28       74.06     21.27 o 
  -9   9   3       19.35       23.93     17.09 o 
  -8   9   3     3807.56     3965.84     73.73 o 
  -7   9   3      867.98      830.49     14.39 o 
  -6   9   3     1854.15     1897.33     35.92 o 
  -5   9   3     1854.34     1884.95     42.28 o 
  -4   9   3      265.48      330.99     15.13 o 
  -3   9   3     2909.44     2777.71     40.28 o 
  -2   9   3       14.67       28.06     10.68 o 
  -1   9   3      587.99      527.09     15.78 o 
   0   9   3     1381.02     1422.83     23.58 o 
   1   9   3      127.76      141.28     13.28 o 
   2   9   3     3521.66     3513.69     39.87 o 
   3   9   3     2029.96     2062.06     28.56 o 
   4   9   3      760.75      790.00     22.71 o 
   5   9   3     2608.75     2549.59     38.95 o 
   6   9   3      180.62      168.96     12.09 o 
   7   9   3     1560.05     1531.06     35.45 o 
   8   9   3      809.24      858.22     30.39 o 
   9   9   3      719.82      760.18     19.46 o 
  10   9   3      472.38      455.87     38.17 o 
  11   9   3      369.53      349.32     30.57 o 
  12   9   3        8.99        4.84      9.24 o 
 -14  10   3      294.74      270.80     33.80 o 
 -12  10   3     2641.58     2619.28     69.15 o 
 -11  10   3       20.03       54.31     22.03 o 
  -9  10   3      806.03      816.28     36.84 o 
  -8  10   3      646.01      611.91     33.05 o 
  -7  10   3     3589.20     3440.19     25.95 o 
  -6  10   3     3763.57     3764.08     54.61 o 
  -5  10   3      302.48      269.46     15.57 o 
  -4  10   3     2845.02     2826.99     37.57 o 
  -3  10   3       26.76       35.28     10.11 o 
  -2  10   3      708.09      617.73     22.03 o 
  -1  10   3      825.96      860.63     24.09 o 
   0  10   3        1.67        5.24      7.66 o 
   1  10   3      418.40      468.84     15.88 o 
   2  10   3     1592.78     1685.73     26.71 o 
   3  10   3        2.05        2.78     11.96 o 
   4  10   3     1766.89     1767.03     31.85 o 
   5  10   3      187.90      186.07     14.46 o 
   6  10   3     1309.44     1348.87     23.47 o 
   7  10   3      102.19       98.93     11.14 o 
   8  10   3      805.15      789.11     42.73 o 
   9  10   3     2499.64     2557.49     35.46 o 
  10  10   3        8.04       -2.66      7.79 o 
  11  10   3       58.47       46.43     12.99 o 
 -14  11   3      506.23      497.94     41.02 o 
 -10  11   3       86.96       88.11     24.31 o 
  -9  11   3      241.72      220.29     27.35 o 
  -8  11   3     2592.84     2586.70     64.97 o 
  -7  11   3     3248.95     3338.75     80.77 o 
  -6  11   3       86.80       87.43     13.63 o 
  -5  11   3      477.78      484.62     19.25 o 
  -4  11   3      744.69      745.21     29.44 o 
  -3  11   3     6114.91     5921.49    175.08 o 
  -2  11   3       36.39       52.00     11.40 o 
  -1  11   3       14.58        8.01     11.77 o 
   0  11   3     1020.11     1025.03     26.40 o 
   1  11   3       10.48       11.22     10.95 o 
   2  11   3     4430.21     4564.36     50.81 o 
   3  11   3        1.52        7.37      9.21 o 
   4  11   3       26.82       48.52     12.21 o 
   5  11   3     1660.24     1769.70     34.00 o 
   6  11   3      353.56      323.76     47.10 o 
   7  11   3     1523.13     1511.24     25.99 o 
   8  11   3      365.60      387.37     26.40 o 
   9  11   3       14.04       20.72     11.21 o 
  10  11   3      450.72      416.49     16.92 o 
 -12  12   3      235.63      291.69     36.08 o 
 -11  12   3        0.25       26.21     22.41 o 
  -9  12   3      116.80       92.67     25.83 o 
  -8  12   3      153.52      170.53     25.83 o 
  -7  12   3     1251.77     1192.73     20.32 o 
  -6  12   3       23.24       24.53      7.29 o 
  -5  12   3      562.24      525.95     20.44 o 
  -4  12   3     3745.47     3649.47     64.43 o 
  -3  12   3      232.79      194.16     17.66 o 
  -2  12   3     1058.28     1019.04     26.82 o 
  -1  12   3        3.39      -23.40     24.31 o 
   0  12   3     1797.46     1725.53     33.05 o 
   1  12   3     2083.69     2116.93     31.53 o 
   2  12   3      928.50      954.84     26.36 o 
   3  12   3     1167.23     1241.79     27.25 o 
   4  12   3      928.31     1002.73     26.73 o 
   5  12   3      412.16      444.18     41.97 o 
   6  12   3     1862.40     1934.22     34.87 o 
   7  12   3        5.59        0.29      7.08 o 
   8  12   3     1735.97     1831.97     87.75 o 
   9  12   3      772.43      712.36     29.40 o 
 -14  13   3      401.65      376.77     44.44 o 
 -11  13   3     1459.70     1641.78     89.65 o 
 -10  13   3        8.06       -5.32     19.37 o 
  -9  13   3        5.91      -21.65     21.65 o 
  -8  13   3      327.40      281.44     47.86 o 
  -7  13   3      630.47      619.68     22.98 o 
  -6  13   3      262.75      252.29     11.88 o 
  -5  13   3      369.90      334.88     24.05 o 
  -4  13   3      236.15      275.86     31.90 o 
  -3  13   3      848.49      884.64     24.01 o 
  -2  13   3      212.61      249.14     15.95 o 
  -1  13   3      673.19      763.77     21.41 o 
   0  13   3        2.20        0.49     10.13 o 
   1  13   3      343.59      325.66     16.15 o 
   2  13   3     1678.43     1697.32     29.35 o 
   3  13   3      247.40      286.31     54.69 o 
   4  13   3       83.84       90.56     11.86 o 
   5  13   3     1658.15     1775.68     29.86 o 
   6  13   3       99.52       85.08     14.47 o 
   7  13   3      905.82      943.56     29.44 o 
   8  13   3      373.74      352.76     16.44 o 
 -12  14   3      946.81     1026.70     56.60 o 
 -11  14   3      107.15      121.92     31.14 o 
 -10  14   3     1018.43      973.54     50.90 o 
  -9  14   3      782.65      735.74     44.82 o 
  -8  14   3       41.68       43.30     22.79 o 
  -7  14   3      334.09      300.42      9.68 o 
  -6  14   3       14.76       15.24      8.46 o 
  -5  14   3      320.81      327.42     22.91 o 
  -4  14   3      348.30      345.85     22.52 o 
  -3  14   3       89.97      107.16     14.59 o 
  -2  14   3      358.45      411.47     19.14 o 
  -1  14   3        1.81       26.65     13.95 o 
   0  14   3     1281.43     1396.70     28.66 o 
   1  14   3      827.01      767.07     36.27 o 
   2  14   3      782.06      836.45     31.91 o 
   3  14   3     1252.32     1361.06     32.37 o 
   4  14   3       19.04        6.99     16.71 o 
   5  14   3      114.62      111.32     14.84 o 
   6  14   3      906.67      971.85     30.96 o 
   7  14   3        1.09       -1.86      8.11 o 
 -11  15   3      563.09      584.16     72.55 o 
 -10  15   3        6.97      -11.01     23.17 o 
  -9  15   3      258.73      325.49     36.84 o 
  -8  15   3       20.07       68.74     40.64 o 
  -7  15   3      551.86      483.00     16.92 o 
  -6  15   3     1117.05     1120.35     83.57 o 
  -5  15   3      217.22      223.56     11.89 o 
  -4  15   3     2283.93     2263.30     39.09 o 
  -3  15   3       12.00       -1.05      7.03 o 
  -2  15   3      596.65      619.73     34.39 o 
  -1  15   3     1484.07     1482.55     34.89 o 
   0  15   3        7.59       -8.52     11.85 o 
   1  15   3     1740.62     1829.92     38.46 o 
   2  15   3     1877.54     1926.98     34.44 o 
   3  15   3       22.83       19.17     10.85 o 
   4  15   3      422.14      384.05     20.32 o 
   5  15   3      102.33       82.67     20.70 o 
   6  15   3      636.19      598.74     24.82 o 
 -10  16   3      399.38      372.97     42.92 o 
  -9  16   3       43.38      -20.89     39.50 o 
  -8  16   3      853.65      691.30     45.20 o 
  -7  16   3      125.92      153.82     47.85 o 
  -6  16   3        1.93        8.28     11.09 o 
  -5  16   3     2752.08     2404.94    220.17 o 
  -4  16   3        0.83       -9.03      9.03 o 
  -3  16   3      452.63      441.07     18.36 o 
  -2  16   3     1350.24     1367.58     40.36 o 
  -1  16   3        1.00       -2.26      8.01 o 
   0  16   3     1258.64     1296.36     30.54 o 
   1  16   3      277.29      169.38    115.65 o 
   2  16   3      352.29      293.86    176.23 o 
   3  16   3      303.42      267.91     18.07 o 
   4  16   3       94.18       56.73     24.69 o 
  -8  17   3       47.95       85.45     49.75 o 
  -7  17   3      886.83      964.40     53.56 o 
  -6  17   3      957.85      896.42     76.35 o 
  -5  17   3      329.59      344.54     39.12 o 
  -4  17   3     1204.98     1289.06     29.25 o 
  -3  17   3       81.44       77.94     13.20 o 
  -2  17   3      454.86      481.03     54.11 o 
  -1  17   3      964.07     1034.02     24.11 o 
   0  17   3        0.62       -8.31      9.42 o 
   1  17   3     1229.05     1216.51     52.25 o 
  -1 -18   4      436.00      415.23     16.18 o 
   0 -18   4      151.67       92.76     19.56 o 
   1 -18   4      278.42      255.59     23.18 o 
   2 -18   4       58.86       13.97      9.26 o 
   3 -18   4     1121.84     1120.65     23.65 o 
   4 -18   4      301.82      260.64     19.74 o 
   5 -18   4      212.34      183.94     19.34 o 
  -3 -17   4      949.79      897.18     41.02 o 
  -2 -17   4        6.82        7.86      6.81 o 
  -1 -17   4      275.92      265.16     28.30 o 
   0 -17   4      114.88       99.16     11.41 o 
   1 -17   4      201.85      181.90     11.99 o 
   2 -17   4     1008.87     1049.77     21.61 o 
   3 -17   4       51.90       43.57      9.67 o 
   4 -17   4      242.93      172.05     12.89 o 
   5 -17   4      187.44      167.62     20.99 o 
   6 -17   4      625.17      586.65     26.05 o 
   7 -17   4     1308.41     1349.88     43.21 o 
   8 -17   4      188.55      173.58     21.61 o 
  -3 -16   4      197.58      170.52     34.56 o 
  -2 -16   4     1234.43     1183.17     17.53 o 
  -1 -16   4      255.43      261.06     22.98 o 
   0 -16   4      759.87      750.23     15.74 o 
   1 -16   4     3018.06     2983.10     32.31 o 
   2 -16   4      512.54      500.57     17.86 o 
   3 -16   4      388.02      352.61     30.57 o 
   4 -16   4       91.59       82.35      9.49 o 
   5 -16   4      400.91      343.33     14.59 o 
   6 -16   4      354.89      346.86     33.04 o 
   7 -16   4        0.28       11.00     15.29 o 
   8 -16   4      940.15      963.44     33.29 o 
   9 -16   4      771.55      716.37     37.71 o 
  -7 -15   4      611.91      627.09     41.78 o 
  -6 -15   4       73.61       65.70     23.17 o 
  -4 -15   4     2514.84     2372.02     49.20 o 
  -3 -15   4     1712.01     1607.29     39.89 o 
  -2 -15   4      257.85      233.75     25.64 o 
  -1 -15   4       67.94       75.58     12.91 o 
   0 -15   4     3439.77     3468.24     36.07 o 
   1 -15   4     1387.68     1490.39     32.48 o 
   2 -15   4     1913.03     1868.88     29.41 o 
   3 -15   4       93.85       83.68     10.05 o 
   4 -15   4     2226.52     2179.01     27.15 o 
   5 -15   4      109.32       69.89      9.04 o 
   6 -15   4      942.43      976.01     27.40 o 
   7 -15   4      871.01      811.85     46.72 o 
   8 -15   4       71.35       65.39     16.38 o 
   9 -15   4      418.23      398.96     26.28 o 
  10 -15   4      510.67      443.40     33.93 o 
  11 -15   4      114.61      146.39     29.05 o 
  -5 -14   4      301.26      309.68     18.38 o 
  -4 -14   4      554.11      562.03     17.66 o 
  -3 -14   4     1109.22     1123.61     22.41 o 
  -2 -14   4      263.73      271.26     20.32 o 
  -1 -14   4        0.77       -4.34     12.15 o 
   0 -14   4     1165.47     1263.54     27.54 o 
   1 -14   4     2889.02     2966.08     39.87 o 
   2 -14   4       17.60       29.35     10.13 o 
   3 -14   4     2233.85     2313.68     30.04 o 
   4 -14   4      143.26      138.52      8.82 o 
   5 -14   4     2466.01     2447.52     27.40 o 
   6 -14   4     3126.96     3152.73     47.29 o 
   7 -14   4       55.70       39.94     16.37 o 
   8 -14   4      994.13      956.66     30.21 o 
   9 -14   4      363.82      391.64     37.22 o 
  10 -14   4      248.31      207.90     26.80 o 
  11 -14   4      149.26      142.15     22.69 o 
  12 -14   4       75.14       40.99     19.33 o 
  -6 -13   4      279.77      257.09      8.93 o 
  -5 -13   4      168.76      175.85     11.01 o 
  -4 -13   4      457.89      499.95     16.90 o 
  -3 -13   4     1028.73      983.01     21.04 o 
  -2 -13   4     1141.16     1153.26     22.79 o 
  -1 -13   4      202.67      249.45     32.09 o 
   0 -13   4        2.16        1.92      5.89 o 
   1 -13   4     1891.18     1961.13     34.51 o 
   2 -13   4      885.29      965.63     18.35 o 
   3 -13   4      975.17      942.71     17.21 o 
   4 -13   4     2468.40     2599.87     50.31 o 
   5 -13   4      166.79      192.03      8.03 o 
   6 -13   4      951.79     1052.86     25.77 o 
   7 -13   4     1474.25     1560.47     60.21 o 
   8 -13   4        3.99       18.69     12.74 o 
   9 -13   4      529.63      511.36    104.83 o 
  10 -13   4       41.98       64.46     27.23 o 
  11 -13   4      203.09      215.86     23.09 o 
  12 -13   4      624.38      576.87     31.83 o 
  -6 -12   4     3477.54     3126.73     26.98 o 
  -5 -12   4     3022.64     3007.11     30.78 o 
  -4 -12   4      275.57      265.44     19.75 o 
  -3 -12   4     2151.54     2211.08     25.19 o 
  -2 -12   4      833.23      952.65     27.73 o 
  -1 -12   4        8.90        1.09      7.60 o 
   0 -12   4     1603.10     1600.22     96.87 o 
   1 -12   4       53.60       50.67      9.27 o 
   2 -12   4     1353.87     1320.18     17.75 o 
   3 -12   4     2329.00     2416.97     23.30 o 
   4 -12   4     1347.85     1468.80     20.86 o 
   5 -12   4      960.43     1042.27     23.20 o 
   6 -12   4     2066.14     2088.82     39.85 o 
   7 -12   4      565.98      582.11     26.07 o 
   8 -12   4     1561.74     1740.22     35.55 o 
   9 -12   4      399.09      431.55     22.82 o 
  10 -12   4      552.37      575.53     30.20 o 
  11 -12   4      324.46      337.36     35.13 o 
  12 -12   4       54.49       65.01     35.32 o 
  13 -12   4      939.93      911.99     38.38 o 
  -7 -11   4     1528.04     1492.94     45.59 o 
  -5 -11   4       54.84       81.66      6.46 o 
  -4 -11   4     1169.03     1159.21     14.61 o 
  -3 -11   4      357.70      387.81     13.23 o 
  -2 -11   4     1486.25     1539.34     19.25 o 
  -1 -11   4      394.35      419.10     13.67 o 
   0 -11   4      276.36      274.19     11.20 o 
   1 -11   4     1403.20     1365.51     16.38 o 
   2 -11   4        3.19        9.58      5.12 o 
   3 -11   4     3053.90     3072.53     26.45 o 
   4 -11   4        9.28        3.30      4.25 o 
   5 -11   4     3219.81     3154.49     40.55 o 
   6 -11   4     3240.15     3231.81     48.57 o 
   7 -11   4       84.20      109.86     16.56 o 
   8 -11   4     1569.84     1597.21     69.52 o 
   9 -11   4     3205.08     3273.95     57.73 o 
  10 -11   4        2.17       -1.14     10.74 o 
  11 -11   4      779.08      789.85     30.08 o 
  12 -11   4      130.61      139.78     21.08 o 
  13 -11   4      657.47      688.47     33.84 o 
  14 -11   4      729.14      658.44     54.09 o 
  -9 -10   4     1952.36     1921.93     54.71 o 
  -8 -10   4     2084.65     2210.74     55.09 o 
  -7 -10   4      121.18      121.54     20.13 o 
  -6 -10   4      546.34      503.27     26.59 o 
  -5 -10   4     1428.12     1445.25     14.39 o 
  -4 -10   4     1454.74     1378.64     16.34 o 
  -3 -10   4      642.72      659.57     12.53 o 
  -2 -10   4     1591.28     1605.93     23.17 o 
  -1 -10   4     1935.25     1967.85     24.53 o 
   0 -10   4     1279.02     1259.48     16.48 o 
   1 -10   4      419.22      490.37      8.93 o 
   2 -10   4    10772.27    11244.83     79.65 o 
   3 -10   4      363.53      333.31     11.51 o 
   4 -10   4       29.37       42.70      4.96 o 
   5 -10   4      108.47      102.69     11.24 o 
   6 -10   4     1968.47     1904.35     30.86 o 
   7 -10   4     2118.63     1939.16     33.43 o 
   8 -10   4     1518.62     1479.34     35.72 o 
   9 -10   4     2704.86     2562.42     50.03 o 
  10 -10   4     3203.71     3290.81     60.93 o 
  11 -10   4       31.36       46.94     37.98 o 
  12 -10   4     1125.20     1087.49     36.66 o 
  13 -10   4      601.20      603.73     30.75 o 
  14 -10   4      792.02      855.97     36.93 o 
 -10  -9   4     1665.09     1730.01     52.04 o 
  -9  -9   4     1057.33     1005.10     38.75 o 
  -8  -9   4      358.16      345.63     25.07 o 
  -7  -9   4     2196.51     2123.10     48.25 o 
  -6  -9   4      955.64      954.97     31.15 o 
  -5  -9   4     3911.44     3945.49     27.57 o 
  -4  -9   4      458.58      416.32     17.85 o 
  -3  -9   4      253.78      203.23     12.53 o 
  -2  -9   4      446.96      418.77     24.12 o 
  -1  -9   4       17.93       14.71      6.11 o 
   0  -9   4     6024.19     6055.93     40.55 o 
   1  -9   4     4093.82     4072.04     35.48 o 
   2  -9   4       24.30       24.43      5.92 o 
   3  -9   4      619.25      678.22     11.00 o 
   4  -9   4     1348.13     1267.20     23.47 o 
   5  -9   4      176.72      168.97      6.15 o 
   6  -9   4     1266.04     1174.22     12.50 o 
   7  -9   4        9.56       11.63      4.11 o 
   8  -9   4      440.32      467.98      5.82 o 
   9  -9   4        4.80      -10.07     11.27 o 
  10  -9   4      142.44      152.57     26.02 o 
  11  -9   4      749.46      833.35     50.90 o 
  12  -9   4       66.78       50.80     16.78 o 
  13  -9   4     2480.11     2405.13     59.17 o 
  14  -9   4      307.60      304.76     33.08 o 
  15  -9   4        6.13       13.24     18.99 o 
 -12  -8   4       68.85        1.90      3.80 o 
 -11  -8   4      547.37      569.32     16.21 o 
 -10  -8   4      412.22      351.71     27.35 o 
  -9  -8   4     1491.80     1468.26     41.79 o 
  -8  -8   4      438.95      475.92     25.45 o 
  -7  -8   4        3.49        4.56     11.39 o 
  -6  -8   4      734.28      742.22     26.21 o 
  -5  -8   4      558.33      574.69     22.41 o 
  -4  -8   4     1565.05     1520.86     12.26 o 
  -3  -8   4      872.10      715.41      7.19 o 
  -2  -8   4      253.25      220.87      5.95 o 
  -1  -8   4      513.10      527.23      8.23 o 
   0  -8   4     1859.59     1970.47     17.99 o 
   1  -8   4      368.74      322.91      7.29 o 
   2  -8   4     6174.95     6765.22     41.91 o 
   3  -8   4      130.20      155.19      4.99 o 
   4  -8   4     1241.08     1215.21     18.33 o 
   5  -8   4        9.30        1.56      4.54 o 
   6  -8   4      327.46      286.05      6.42 o 
   7  -8   4     2555.02     2487.19     24.53 o 
   8  -8   4      662.02      648.22     17.66 o 
   9  -8   4      540.38      524.84     24.31 o 
  10  -8   4       85.01       58.39      5.51 o 
  11  -8   4      100.69       97.00     19.75 o 
  12  -8   4      323.78      427.11     40.64 o 
  13  -8   4       38.51       36.71     16.51 o 
  14  -8   4     1131.36     1179.37     38.68 o 
  15  -8   4      284.51      298.56     28.04 o 
 -13  -7   4      993.89      788.36     15.38 o 
 -12  -7   4      312.32      335.36      7.02 o 
 -11  -7   4        2.90        1.22      3.51 o 
 -10  -7   4     1531.59     1585.40     17.74 o 
  -9  -7   4        0.27       -0.05      3.21 o 
  -8  -7   4      368.60      370.32     22.03 o 
  -7  -7   4      198.33      208.13     17.85 o 
  -6  -7   4     1931.16     1982.95     39.13 o 
  -5  -7   4    11737.90    12234.00    159.56 o 
  -4  -7   4      469.09      410.22     16.71 o 
  -3  -7   4      214.71      255.08      4.69 o 
  -2  -7   4     3441.23     3454.99     21.75 o 
  -1  -7   4     4260.42     4554.60     25.55 o 
   0  -7   4    15737.49    16222.18     92.92 o 
   1  -7   4     3593.92     3654.41     21.80 o 
   2  -7   4      676.44      628.00      7.84 o 
   3  -7   4    10919.82    11417.75    118.25 o 
   4  -7   4      263.74      313.92     10.82 o 
   5  -7   4      645.40      711.13      9.55 o 
   6  -7   4     1940.94     1885.59     30.40 o 
   7  -7   4      568.16      597.68      8.55 o 
   8  -7   4     2881.93     2883.97     27.21 o 
   9  -7   4      215.93      219.18     11.01 o 
  10  -7   4       51.20       36.83      6.40 o 
  11  -7   4     3419.00     3335.49     56.05 o 
  12  -7   4      434.77      434.16     15.38 o 
  13  -7   4      461.12      446.66     36.08 o 
  14  -7   4      902.85      764.95    151.37 o 
  15  -7   4        5.05        4.07     15.01 o 
 -14  -6   4      456.50      437.78     11.74 o 
 -13  -6   4        6.23        1.17      5.32 o 
 -12  -6   4     1718.60     1825.26    159.36 o 
 -11  -6   4     1761.49     1783.21     16.18 o 
 -10  -6   4      310.71      337.94     13.45 o 
  -9  -6   4     1879.88     1856.10     36.58 o 
  -8  -6   4       33.64       17.88      1.78 o 
  -7  -6   4     3704.53     3592.99     57.01 o 
  -6  -6   4     2349.53     2335.84     40.66 o 
  -5  -6   4    12731.09    13750.14    188.21 o 
  -4  -6   4     2027.81     1928.87     31.92 o 
  -3  -6   4     4330.14     4288.07     22.11 o 
  -2  -6   4      574.01      617.75     16.80 o 
  -1  -6   4     5459.25     5092.81     31.24 o 
   0  -6   4      162.44      118.33      4.17 o 
   1  -6   4     3358.86     3424.88     23.09 o 
   2  -6   4        8.38       59.02      4.01 o 
   3  -6   4       85.69      118.24     19.56 o 
   4  -6   4     5418.70     5505.72     42.84 o 
   5  -6   4       35.59       20.21      3.54 o 
   6  -6   4     2758.45     2723.08     49.97 o 
   7  -6   4     4106.94     4440.13    103.77 o 
   8  -6   4       42.92       22.07     15.95 o 
   9  -6   4     5860.49     5766.60     93.91 o 
  10  -6   4     1450.76     1388.09     42.93 o 
  11  -6   4     1536.48     1505.47     48.25 o 
  12  -6   4     4901.23     4717.73     95.02 o 
  13  -6   4      282.19      295.49     31.90 o 
  14  -6   4      818.37      732.32     45.20 o 
  15  -6   4      573.60      478.95     66.47 o 
 -15  -5   4      723.81      645.13     21.17 o 
 -14  -5   4        9.02        1.45      5.08 o 
 -13  -5   4     1920.90     1800.98     32.10 o 
 -12  -5   4     1129.37     1086.51     20.51 o 
 -11  -5   4      119.09      139.15      8.18 o 
 -10  -5   4      166.61      183.81      5.16 o 
  -9  -5   4        0.26        1.72      3.90 o 
  -8  -5   4     6357.46     6404.79     46.01 o 
  -7  -5   4     1571.14     1608.02     21.53 o 
  -6  -5   4    16278.46    17510.03    239.85 o 
  -5  -5   4    11285.71    11317.21    138.28 o 
  -4  -5   4     1202.51     1202.47     23.18 o 
  -3  -5   4     7808.68     8120.76     56.10 o 
  -2  -5   4      258.37      216.61      5.18 o 
  -1  -5   4     1989.09     1951.25     29.21 o 
   0  -5   4     4067.02     3772.02     23.23 o 
   1  -5   4        1.11        0.20      2.17 o 
   2  -5   4     8172.25     7849.55     87.58 o 
   3  -5   4     3138.55     2825.90     23.00 o 
   4  -5   4    11746.89    12635.48    104.72 o 
   5  -5   4     1277.03     1150.70     14.44 o 
   6  -5   4      903.33      921.19     25.45 o 
   7  -5   4     3974.51     4001.40     63.48 o 
   8  -5   4     1753.70     1825.52     57.75 o 
   9  -5   4        4.94       -3.42     12.53 o 
  10  -5   4     1490.66     1473.96     42.93 o 
  11  -5   4     5211.30     5036.36    118.97 o 
  12  -5   4       74.41       77.48     22.41 o 
  13  -5   4      925.65      865.66     43.30 o 
  14  -5   4       96.16       93.43     42.92 o 
  15  -5   4      864.08      860.70     50.52 o 
 -16  -4   4      158.14      119.66     13.32 o 
 -15  -4   4     2090.84     2036.90     27.25 o 
 -14  -4   4     1783.27     1719.94     22.13 o 
 -13  -4   4      329.22      350.60     11.28 o 
 -12  -4   4     3602.52     3627.60     36.08 o 
 -11  -4   4      531.37      553.32     11.14 o 
 -10  -4   4      459.43      461.91      9.23 o 
  -9  -4   4      713.76      713.78      8.98 o 
  -8  -4   4      230.47      238.75      4.24 o 
  -7  -4   4     4149.53     3956.21     35.81 o 
  -6  -4   4     4586.60     4870.32     24.50 o 
  -5  -4   4     5148.89     5443.08     66.56 o 
  -4  -4   4    14840.50    14580.03    121.00 o 
  -3  -4   4      872.28      960.34     15.22 o 
  -2  -4   4     6893.83     6824.56     48.87 o 
  -1  -4   4     3363.59     3368.04     22.73 o 
   0  -4   4      113.24      162.00      4.28 o 
   1  -4   4    15689.53    15801.94     86.25 o 
   2  -4   4     1681.95     1716.35     12.92 o 
   3  -4   4        6.58        4.37      3.11 o 
   4  -4   4     4891.19     4768.05     42.75 o 
   5  -4   4     2470.62     2730.04     32.48 o 
   6  -4   4     1366.48     1277.78     20.13 o 
   7  -4   4      303.23      375.64     20.13 o 
   8  -4   4     2097.10     2094.28     43.69 o 
   9  -4   4     1784.83     1863.49     60.79 o 
  10  -4   4      173.81      127.99     20.89 o 
  11  -4   4      324.73      267.77     25.83 o 
  12  -4   4      512.55      546.94     33.42 o 
  13  -4   4        6.18        7.60     18.23 o 
  14  -4   4      441.28      384.37     36.08 o 
  15  -4   4      147.61      123.06     48.23 o 
  16  -4   4      857.27      943.12     54.70 o 
 -17  -3   4      167.17      128.78     14.46 o 
 -16  -3   4      241.41      247.62     30.19 o 
 -15  -3   4      395.71      349.20     25.07 o 
 -14  -3   4      924.35      946.24     17.47 o 
 -13  -3   4      593.83      592.34     13.03 o 
 -12  -3   4      514.98      523.53     16.42 o 
 -11  -3   4     2062.10     2039.88     22.53 o 
 -10  -3   4      402.14      447.78     10.21 o 
  -9  -3   4     1774.71     1811.87     20.69 o 
  -8  -3   4     9569.44     9750.97     60.24 o 
  -7  -3   4     2480.20     2664.05     25.43 o 
  -6  -3   4     1957.97     2033.89     12.28 o 
  -5  -3   4      670.68      687.35      6.02 o 
  -4  -3   4      275.22      225.36      3.81 o 
  -3  -3   4      346.37      438.20      7.40 o 
  -2  -3   4     1016.38     1084.43     11.07 o 
  -1  -3   4     5292.26     4750.41     41.38 o 
   0  -3   4     6698.76     6458.10     32.33 o 
   1  -3   4    12958.40    13398.38     82.28 o 
   2  -3   4     3433.78     3649.21     33.46 o 
   3  -3   4     4238.97     4281.07     39.37 o 
   4  -3   4     9190.36     9307.37     81.88 o 
   5  -3   4     4054.87     4133.23     43.12 o 
   6  -3   4       27.03       42.45      9.19 o 
   7  -3   4       21.80       21.89      7.84 o 
   8  -3   4        4.66       15.79      8.21 o 
   9  -3   4      193.24      193.32     20.13 o 
  10  -3   4     2015.77     2056.52     70.67 o 
  11  -3   4      344.44      389.69     28.49 o 
  12  -3   4      146.46      200.91     26.21 o 
  13  -3   4      760.22      757.39     40.26 o 
  14  -3   4       78.87       59.63     24.69 o 
  15  -3   4      779.45      884.62     49.00 o 
  16  -3   4      112.31       83.18     30.00 o 
 -17  -2   4      245.63      214.89     16.90 o 
 -16  -2   4       35.61       27.43     10.71 o 
 -15  -2   4     1579.77     1609.84     21.87 o 
 -14  -2   4       27.19       30.15      8.98 o 
 -13  -2   4      256.28      296.25     11.08 o 
 -12  -2   4       20.73       16.79      5.29 o 
 -11  -2   4     1305.91     1439.57     19.01 o 
 -10  -2   4     3041.95     3147.93     24.22 o 
  -9  -2   4       34.42       49.60      4.21 o 
  -8  -2   4     5152.79     5440.63     35.80 o 
  -7  -2   4    22810.01    24194.41    162.97 o 
  -6  -2   4      898.80      883.84      9.50 o 
  -5  -2   4    14542.57    14674.89     90.03 o 
  -4  -2   4    17779.75    18913.48    311.25 o 
  -3  -2   4      457.73      468.28      6.25 o 
  -2  -2   4      352.57      354.54      7.88 o 
  -1  -2   4      162.56      182.09      8.72 o 
   0  -2   4     4870.75     4581.19     30.27 o 
   1  -2   4     4070.98     3921.45     31.45 o 
   2  -2   4     3391.31     3522.07     30.21 o 
   3  -2   4    10275.65    10104.65     85.73 o 
   4  -2   4     1966.64     1991.73     46.93 o 
   5  -2   4      534.89      703.23     15.82 o 
   6  -2   4     4517.90     4641.90     57.98 o 
   7  -2   4      173.59      164.89     11.96 o 
   8  -2   4       14.45       27.40     10.85 o 
   9  -2   4     1477.94     1414.18     25.91 o 
  10  -2   4      740.06      764.62     32.67 o 
  11  -2   4      193.83      199.02     37.60 o 
  12  -2   4      116.05       88.11     22.79 o 
  13  -2   4     1233.89     1187.06     47.10 o 
  14  -2   4     1025.88     1027.48     47.10 o 
  15  -2   4       76.68       46.71     26.21 o 
 -17  -1   4      395.19      369.66     17.95 o 
 -16  -1   4      124.72      150.63     19.95 o 
 -15  -1   4      111.52       88.00     10.17 o 
 -14  -1   4      370.15      381.38     11.37 o 
 -13  -1   4     1061.59     1083.88     18.95 o 
 -12  -1   4     3981.87     4029.42     37.48 o 
 -11  -1   4        8.81       21.38      5.57 o 
 -10  -1   4      624.63      582.90     10.28 o 
  -9  -1   4      165.34      159.38      6.48 o 
  -8  -1   4      589.72      645.64      7.96 o 
  -7  -1   4      807.72      811.73     12.22 o 
  -6  -1   4       23.32       15.77      4.21 o 
  -5  -1   4      246.35      179.15      4.66 o 
  -4  -1   4    11680.28    11799.47     74.04 o 
  -3  -1   4     1731.28     1856.78     13.97 o 
  -2  -1   4     1901.64     1875.11     12.91 o 
  -1  -1   4     3590.67     3583.30     43.95 o 
   0  -1   4        8.56       12.63      5.70 o 
   1  -1   4     8900.47     8935.46    102.79 o 
   2  -1   4    11668.58    11294.61     89.98 o 
   3  -1   4     1869.10     1930.83     28.69 o 
   4  -1   4     1855.26     1566.48     19.30 o 
   5  -1   4     7847.43     8030.06     70.47 o 
   6  -1   4     1702.12     1782.85     26.40 o 
   7  -1   4     2754.91     2856.10     37.40 o 
   8  -1   4      716.60      786.02     18.60 o 
   9  -1   4      337.78      341.25     15.50 o 
  10  -1   4      598.94      624.26     27.35 o 
  11  -1   4       17.94       13.53     10.54 o 
  12  -1   4     1348.65     1293.07     67.62 o 
  13  -1   4       53.04       48.99     21.65 o 
  14  -1   4      406.20      488.06     37.22 o 
  15  -1   4      837.34      874.00     47.10 o 
 -18   0   4      691.89      659.97     28.11 o 
 -17   0   4      517.43      516.69     20.28 o 
 -16   0   4       42.33       51.72      9.72 o 
 -15   0   4      199.77      182.35     14.22 o 
 -14   0   4      247.39      231.03     15.60 o 
 -13   0   4     1120.37     1130.33     34.76 o 
 -12   0   4     1127.63     1155.93     15.31 o 
 -11   0   4      545.15      566.16     21.88 o 
 -10   0   4     1428.93     1480.15     16.34 o 
  -9   0   4     5236.67     5509.87     41.43 o 
  -8   0   4      937.49     1002.09     12.62 o 
  -7   0   4      383.64      320.86      6.71 o 
  -6   0   4     2846.03     2929.21     29.87 o 
  -5   0   4      992.67     1164.94      9.38 o 
  -4   0   4    14436.79    14587.58     78.27 o 
  -3   0   4      402.27      338.32      7.96 o 
  -2   0   4     7701.47     7212.70    112.17 o 
  -1   0   4     1325.32     1395.60     17.32 o 
   0   0   4      472.80      460.22     39.32 o 
   1   0   4     8355.31     8387.85     72.73 o 
   2   0   4     3969.39     4048.07     36.78 o 
   3   0   4    10708.42    10378.41    139.34 o 
   4   0   4        3.27       25.29      6.38 o 
   5   0   4    12492.37    12758.33    115.67 o 
   6   0   4     2313.22     2323.56     31.43 o 
   7   0   4     3800.04     3954.52     42.57 o 
   8   0   4     2659.43     2639.64     34.19 o 
   9   0   4        1.17       10.60     10.76 o 
  10   0   4     4078.54     4085.26     51.16 o 
  11   0   4     3368.37     3611.35     49.30 o 
  12   0   4      115.82      111.28     23.17 o 
  13   0   4     1743.63     1694.67     78.64 o 
  14   0   4      584.24      612.65     40.64 o 
  15   0   4       99.58      132.93     30.38 o 
 -18   1   4       11.68       -0.48     11.73 o 
 -17   1   4      661.93      681.07     23.14 o 
 -16   1   4      811.54      765.72     17.06 o 
 -15   1   4       71.33       72.39     11.66 o 
 -14   1   4     1347.58     1439.01     21.57 o 
 -13   1   4      208.91      211.15     12.89 o 
 -12   1   4     2095.39     2115.92     24.52 o 
 -11   1   4     2039.12     2127.36     21.81 o 
 -10   1   4       14.57       20.66      5.59 o 
  -9   1   4     1955.54     1972.79     23.37 o 
  -8   1   4     4102.21     4405.91     73.76 o 
  -7   1   4      561.94      571.01      7.67 o 
  -6   1   4     3549.28     3439.07     20.24 o 
  -5   1   4      268.67      319.86      4.95 o 
  -4   1   4     8802.82     8218.25     48.58 o 
  -3   1   4     9897.35     9952.57     67.45 o 
  -2   1   4     4729.60     4341.68     58.06 o 
  -1   1   4      547.46      573.25     13.28 o 
   0   1   4     1938.53     1682.94     21.77 o 
   1   1   4    11381.90    10764.97     88.39 o 
   2   1   4    12928.77    12919.61    106.70 o 
   3   1   4        0.67        8.48     20.89 o 
   4   1   4      810.41      639.76     21.84 o 
   5   1   4     4980.97     5400.27     54.19 o 
   6   1   4     1141.57     1049.80     25.64 o 
   7   1   4     3510.03     3407.00     43.53 o 
   8   1   4      454.79      456.19     18.80 o 
   9   1   4      172.25      172.02     13.23 o 
  10   1   4      534.96      562.50     19.35 o 
  11   1   4      385.92      443.28     19.24 o 
  12   1   4     1509.12     1509.03     31.75 o 
  13   1   4       53.88       47.09     21.27 o 
  14   1   4     1065.51     1078.76     71.79 o 
  15   1   4      428.47      417.41     39.12 o 
 -18   2   4      566.01      472.83     91.35 o 
 -17   2   4       10.05        5.88      7.46 o 
 -16   2   4      189.66      256.39     52.73 o 
 -15   2   4      532.00      558.12     19.73 o 
 -14   2   4      403.65      396.25     12.35 o 
 -13   2   4     2653.51     2683.58     35.19 o 
 -12   2   4      659.85      683.26     11.79 o 
 -11   2   4     1560.62     1609.57     30.16 o 
 -10   2   4     4059.80     4030.67     46.18 o 
  -9   2   4      359.31      365.71     10.58 o 
  -8   2   4     1072.13     1052.81     12.42 o 
  -7   2   4       13.95        4.27      5.10 o 
  -6   2   4     3627.14     3631.98     19.60 o 
  -5   2   4     1968.38     2004.69     15.92 o 
  -4   2   4     5837.58     5782.16     35.28 o 
  -3   2   4     7630.26     8324.28     64.78 o 
  -2   2   4     1480.11     1243.86     16.99 o 
  -1   2   4      912.20      807.05     15.43 o 
   0   2   4     1172.65     1131.11     21.81 o 
   1   2   4        0.40       12.71     12.08 o 
   2   2   4     1763.50     1732.14     26.98 o 
   3   2   4     2432.07     2337.93     36.68 o 
   4   2   4      165.49      157.56     12.04 o 
   5   2   4     9781.46    10056.89     89.82 o 
   6   2   4      518.61      524.08     14.50 o 
   7   2   4      408.67      358.67     15.95 o 
   8   2   4       21.33       30.13     11.89 o 
   9   2   4      588.44      548.62     22.75 o 
  10   2   4     4554.70     4485.68     55.35 o 
  11   2   4     1209.81     1206.11     31.53 o 
  12   2   4      734.54      747.61     29.57 o 
  13   2   4      931.93      931.49     28.28 o 
  14   2   4      275.19      284.09     32.66 o 
  15   2   4      202.80      116.60     46.34 o 
 -18   3   4      337.25      392.06     27.20 o 
 -17   3   4      351.83      349.17    198.45 o 
 -16   3   4      340.28      287.36     11.56 o 
 -15   3   4     3443.26     3418.96     36.28 o 
 -14   3   4      705.15      706.00     20.79 o 
 -13   3   4      156.07      132.44      9.44 o 
 -12   3   4      882.37      913.00     14.63 o 
 -11   3   4     2666.14     2705.53     26.91 o 
 -10   3   4      274.13      259.26      7.68 o 
  -9   3   4     3504.66     3371.01     31.23 o 
  -8   3   4      531.59      539.45      7.27 o 
  -7   3   4     2365.16     2220.61     17.89 o 
  -6   3   4     3156.55     3260.95     22.93 o 
  -5   3   4     4661.02     4527.33     28.49 o 
  -4   3   4     2333.42     2049.68     22.05 o 
  -3   3   4     3932.92     3949.92     35.33 o 
  -2   3   4     7033.08     6564.74     59.57 o 
  -1   3   4    16169.57    15535.19    140.53 o 
   0   3   4     1247.69     1312.98     42.18 o 
   1   3   4     3696.32     3617.12     71.87 o 
   2   3   4      953.20     1025.42     20.38 o 
   3   3   4     2814.57     2870.02     35.16 o 
   4   3   4     9818.05    10085.67     94.25 o 
   5   3   4      580.96      629.21     15.42 o 
   6   3   4     4090.04     4053.16    124.87 o 
   7   3   4     1254.11     1245.74     22.54 o 
   8   3   4      516.89      529.30     17.24 o 
   9   3   4     4097.01     4038.46     49.67 o 
  10   3   4      399.68      349.55     16.88 o 
  11   3   4      803.17      844.71     28.81 o 
  12   3   4      472.79      440.90     22.03 o 
  13   3   4       41.90       50.33     14.04 o 
  14   3   4     1231.40     1090.56     49.38 o 
  15   3   4      451.09      346.77     58.11 o 
 -18   4   4       43.24       41.45     15.57 o 
 -17   4   4       84.09       97.66     16.77 o 
 -16   4   4     1702.35     1697.87     42.42 o 
 -15   4   4       88.26       77.50     17.09 o 
 -14   4   4     3714.98     3547.87     37.50 o 
 -13   4   4       16.21       17.27     15.44 o 
 -12   4   4      364.58      338.67      8.18 o 
 -11   4   4     1106.29     1095.04     19.56 o 
 -10   4   4      220.85      207.76     18.23 o 
  -9   4   4     3070.39     3209.06     52.83 o 
  -8   4   4     6532.64     6483.34     55.24 o 
  -7   4   4     2663.86     2747.61     25.29 o 
  -6   4   4     4892.84     4848.55     32.28 o 
  -5   4   4      420.32      406.49      6.10 o 
  -4   4   4       73.14       92.62     18.61 o 
  -3   4   4      554.96      588.93     14.90 o 
  -2   4   4       73.45      102.42      8.31 o 
  -1   4   4     4459.39     4171.75     53.44 o 
   0   4   4    15774.12    14916.51    123.90 o 
   1   4   4     2783.18     2912.51     30.90 o 
   2   4   4     5272.98     4958.04     51.53 o 
   3   4   4       18.53       23.33      7.92 o 
   4   4   4      242.70      188.24     11.30 o 
   5   4   4     3281.15     3143.58     60.43 o 
   6   4   4      749.31      814.17     49.19 o 
   7   4   4     3945.82     4051.22     59.08 o 
   8   4   4      509.74      460.70     25.64 o 
   9   4   4       49.49       36.94     10.49 o 
  10   4   4     3776.85     3842.88     56.43 o 
  11   4   4      105.44      113.97     14.05 o 
  12   4   4     1539.26     1475.70     31.42 o 
  13   4   4      455.56      399.74     26.28 o 
  14   4   4        0.64       -6.96     17.66 o 
 -17   5   4      752.11      775.79     35.89 o 
 -16   5   4      226.68      241.85     19.47 o 
 -15   5   4     1373.42     1293.32     36.26 o 
 -14   5   4      186.18      166.58     16.25 o 
 -13   5   4      166.52      155.81     14.89 o 
 -12   5   4     1731.75     1757.42     44.83 o 
 -11   5   4       20.76       13.29     13.67 o 
 -10   5   4      673.62      683.71     27.73 o 
  -9   5   4      716.73      648.02     40.26 o 
  -8   5   4      643.49      597.65      7.23 o 
  -7   5   4    12153.03    12389.43     86.79 o 
  -6   5   4      392.72      456.13      7.75 o 
  -5   5   4    10036.79     9956.25     85.37 o 
  -4   5   4     1805.55     1680.19     23.37 o 
  -3   5   4      854.61      825.12     15.28 o 
  -2   5   4     7098.43     7000.15     85.83 o 
  -1   5   4      171.94      240.84     10.70 o 
   0   5   4       48.11       85.65     10.34 o 
   1   5   4    14434.56    14587.81    177.32 o 
   2   5   4     4308.90     4560.86     45.43 o 
   3   5   4     3059.61     2665.54     57.77 o 
   4   5   4     5658.23     5695.01     56.45 o 
   5   5   4      722.91      682.83     35.52 o 
   6   5   4     1493.67     1444.03     24.81 o 
   7   5   4       48.78       71.27     10.74 o 
   8   5   4     1027.32     1069.42     22.82 o 
   9   5   4      272.80      298.40     17.85 o 
  10   5   4      112.25      129.68     13.59 o 
  11   5   4     3430.23     3441.64     89.48 o 
  12   5   4       55.33       42.50     15.79 o 
  13   5   4     1645.53     1579.36     41.34 o 
  14   5   4      772.52      710.32     35.89 o 
 -17   6   4      184.84      227.59     26.00 o 
 -16   6   4      850.74      822.90     29.00 o 
 -15   6   4      355.17      367.91     50.32 o 
 -14   6   4     2177.65     2118.39     55.47 o 
 -13   6   4     1126.62     1103.78     31.53 o 
 -12   6   4        2.45       20.13     15.95 o 
 -11   6   4     2872.93     3018.18     60.42 o 
 -10   6   4     1109.84     1244.45     54.70 o 
  -9   6   4      403.37      351.72     23.93 o 
  -8   6   4     3619.52     3657.44     40.42 o 
  -7   6   4      464.35      583.89      6.32 o 
  -6   6   4     4038.53     3770.16     40.45 o 
  -5   6   4        4.07        9.12     11.96 o 
  -4   6   4    16572.21    17314.17    157.71 o 
  -3   6   4    16241.64    17338.88    150.37 o 
  -2   6   4     4734.09     4864.33     65.03 o 
  -1   6   4     6699.47     6685.68     64.72 o 
   0   6   4    12555.76    13417.45    115.57 o 
   1   6   4     1058.10     1064.82     23.09 o 
   2   6   4     2371.17     2298.68     39.94 o 
   3   6   4     1576.47     1701.40     30.15 o 
   4   6   4     5454.56     5061.86     58.19 o 
   5   6   4     1687.08     1655.11     26.38 o 
   6   6   4      205.20      226.27     13.77 o 
   7   6   4     6836.66     6841.01     77.62 o 
   8   6   4      115.85      157.21     21.65 o 
   9   6   4      473.55      423.86     21.17 o 
  10   6   4      616.62      637.12     25.19 o 
  11   6   4       18.97       17.17     13.14 o 
  12   6   4      118.40      104.35     14.59 o 
  13   6   4      125.42      123.05     22.03 o 
 -17   7   4      473.86      472.11     39.88 o 
 -16   7   4       29.03       60.85     26.85 o 
 -15   7   4     1453.61     1436.84     45.39 o 
 -14   7   4       46.97       35.70     19.37 o 
 -11   7   4      643.34      662.43     33.05 o 
 -10   7   4     2492.16     2549.15     55.85 o 
  -9   7   4     1201.12     1211.05     36.85 o 
  -8   7   4     1395.61     1356.77     11.03 o 
  -7   7   4       83.22       59.78      4.21 o 
  -6   7   4      535.44      583.84     17.43 o 
  -5   7   4    13246.28    13271.18    120.81 o 
  -4   7   4     5165.00     5157.59     50.67 o 
  -3   7   4     2445.79     2316.20     28.57 o 
  -2   7   4     5076.32     5016.38     48.74 o 
  -1   7   4       55.12       63.27     18.99 o 
   0   7   4     4276.61     4178.76     42.65 o 
   1   7   4     1850.17     1900.44     37.95 o 
   2   7   4      172.13      173.64     25.45 o 
   3   7   4     5548.40     5499.35     62.34 o 
   4   7   4      296.64      333.43     15.03 o 
   5   7   4       42.82       56.53     12.86 o 
   6   7   4     6039.25     5873.82     68.69 o 
   7   7   4     1175.82     1211.63     29.82 o 
   8   7   4      101.90      111.67     12.11 o 
   9   7   4     1961.76     1990.80     36.53 o 
  10   7   4       52.49       46.06     11.67 o 
  11   7   4      439.55      426.70     18.93 o 
  12   7   4      104.51       99.41     18.42 o 
  13   7   4       42.39       50.26     14.01 o 
 -17   8   4      304.15      287.85     26.58 o 
 -13   8   4       95.34       80.14     23.55 o 
 -12   8   4     1927.43     2026.41     55.09 o 
 -11   8   4      197.59      205.09     25.45 o 
  -9   8   4     3110.56     3100.06     63.84 o 
  -8   8   4      842.29      831.58     21.33 o 
  -7   8   4     5481.62     5665.89     39.54 o 
  -6   8   4     5027.82     5204.77     72.88 o 
  -5   8   4      745.90      725.60     53.56 o 
  -4   8   4     3739.48     3448.69    165.53 o 
  -3   8   4     4292.66     4059.41     92.19 o 
  -2   8   4     1547.12     1590.33     30.58 o 
  -1   8   4      137.80      116.99     18.32 o 
   0   8   4      780.59      871.71     24.00 o 
   1   8   4      969.54      825.76     49.00 o 
   2   8   4      381.37      375.06     33.04 o 
   3   8   4       74.82      103.69     11.73 o 
   4   8   4     3357.65     3397.55     41.63 o 
   5   8   4      975.72      992.00     22.16 o 
   6   8   4     2098.00     2061.49     35.37 o 
   7   8   4      134.20      152.12     12.70 o 
   8   8   4      120.82      106.76     12.05 o 
   9   8   4     1474.51     1535.11     43.12 o 
  10   8   4      122.28       97.47     13.09 o 
  11   8   4      219.82      214.36     24.50 o 
  12   8   4      775.45      789.38     31.15 o 
 -16   9   4      584.67      662.03     46.34 o 
 -15   9   4     1751.03     1841.27     61.92 o 
 -14   9   4      178.52      219.15     31.14 o 
 -13   9   4      311.13      413.23     34.18 o 
 -11   9   4      245.08      281.06     45.20 o 
 -10   9   4      655.12      730.80     36.08 o 
  -9   9   4      642.50      663.57     34.19 o 
  -8   9   4     1846.59     1817.71     16.61 o 
  -7   9   4      898.92      875.85     28.38 o 
  -6   9   4      917.37      870.61     27.51 o 
  -5   9   4     2557.08     2590.41     41.45 o 
  -4   9   4      201.55      184.69     16.05 o 
  -3   9   4     2127.13     2210.70     36.36 o 
  -2   9   4      795.71      763.63     35.90 o 
  -1   9   4      731.75      726.59     23.55 o 
   0   9   4       93.57       75.16     11.32 o 
   1   9   4        6.72       -0.88      7.48 o 
   2   9   4     1337.74     1325.39     30.10 o 
   3   9   4      247.21      259.93     14.49 o 
   4   9   4     1164.02     1230.01     28.07 o 
   5   9   4     2174.66     2190.87     37.47 o 
   6   9   4     3956.29     4019.67     70.30 o 
   7   9   4     1048.41     1141.94     34.64 o 
   8   9   4     1080.63     1151.88     28.38 o 
   9   9   4      245.30      173.54     29.43 o 
  10   9   4      651.94      656.03     35.32 o 
  11   9   4      321.39      375.41     18.78 o 
 -11  10   4      439.79      442.49     34.18 o 
 -10  10   4      164.63      169.77     26.21 o 
  -9  10   4     1343.31     1337.54     67.24 o 
  -8  10   4        0.12        4.59      3.50 o 
  -7  10   4     2209.77     2173.96     53.15 o 
  -6  10   4     5351.69     5450.79     73.18 o 
  -5  10   4      450.69      449.11     20.32 o 
  -4  10   4      159.46      207.08     20.32 o 
  -3  10   4      399.17      366.34     17.13 o 
  -2  10   4      588.77      744.10     31.91 o 
  -1  10   4     2937.48     2707.67     36.79 o 
   0  10   4       20.63       43.71     10.77 o 
   1  10   4      495.72      497.42     20.89 o 
   2  10   4       72.15       68.89     11.68 o 
   3  10   4     1881.17     1934.48     37.04 o 
   4  10   4      557.52      561.05     18.17 o 
   5  10   4     1565.39     1629.33     32.55 o 
   6  10   4     2210.07     2223.66     33.44 o 
   7  10   4      371.71      363.80     19.72 o 
   8  10   4      624.45      732.94     29.06 o 
   9  10   4     2399.83     2429.83     65.16 o 
  10  10   4       27.81       19.74     12.41 o 
  11  10   4       52.79       31.30     13.92 o 
 -15  11   4        2.36      -15.19     23.55 o 
 -13  11   4     1483.03     1525.93     60.02 o 
 -12  11   4      186.63      171.67     30.76 o 
 -10  11   4     3018.46     3068.58     74.47 o 
  -9  11   4      591.17      630.51     37.22 o 
  -8  11   4     8578.04     8115.21    106.00 o 
  -7  11   4     3375.82     3203.56    116.85 o 
  -6  11   4        3.13       -0.69     28.67 o 
  -5  11   4     1782.23     1829.04     33.11 o 
  -4  11   4      157.86      163.91     30.76 o 
  -3  11   4     2619.17     2653.02     39.16 o 
  -2  11   4      564.75      555.01     25.64 o 
  -1  11   4     1493.91     1577.22     28.67 o 
   0  11   4     3858.53     3931.30     54.49 o 
   1  11   4     1133.95     1042.83     26.91 o 
   2  11   4      372.21      401.03     18.23 o 
   3  11   4     1052.31     1021.27     27.93 o 
   4  11   4        4.82        4.85     19.18 o 
   5  11   4      140.59      160.27     21.36 o 
   6  11   4      226.38      178.25     13.93 o 
   7  11   4       51.13       53.65     13.70 o 
   8  11   4      325.86      365.37     23.17 o 
   9  11   4      421.15      400.04     21.17 o 
  10  11   4      273.44      236.21     19.37 o 
 -12  12   4      807.30      780.18     70.65 o 
 -11  12   4      137.67      129.13     28.48 o 
 -10  12   4      937.87      897.95     46.34 o 
  -9  12   4     2343.51     2505.59     94.60 o 
  -8  12   4      812.27      692.33     28.11 o 
  -7  12   4      624.28      650.20     24.60 o 
  -6  12   4       58.94       35.38     23.93 o 
  -5  12   4        2.00       12.25     13.27 o 
  -4  12   4      419.26      461.81     23.74 o 
  -3  12   4     3479.62     3498.02     46.82 o 
  -2  12   4      329.18      362.89    106.54 o 
  -1  12   4       14.68       70.35     12.31 o 
   0  12   4     1982.63     2070.78     33.37 o 
   1  12   4     2649.97     2707.47     53.55 o 
   2  12   4      275.18      333.27     26.78 o 
   3  12   4      361.93      367.25     21.26 o 
   4  12   4      568.70      599.00     19.68 o 
   5  12   4       78.91       59.76     18.66 o 
   6  12   4     1480.91     1497.74     28.26 o 
   7  12   4      107.09      115.60     16.23 o 
   8  12   4       39.06       14.41     11.20 o 
   9  12   4      128.99      113.46     21.46 o 
 -13  13   4      416.84      393.11     42.92 o 
 -12  13   4      512.50      464.52     42.92 o 
 -11  13   4        4.00      -14.43     23.17 o 
 -10  13   4     1018.67     1182.08     77.87 o 
  -9  13   4     1952.56     1963.69     62.30 o 
  -8  13   4        8.36        4.04      7.03 o 
  -7  13   4      731.30      635.20     15.78 o 
  -6  13   4      861.24      839.27     50.52 o 
  -5  13   4      158.57      187.70     25.26 o 
  -4  13   4     1473.50     1436.80     31.75 o 
  -3  13   4      348.39      344.93     29.44 o 
  -2  13   4      189.19      145.29     28.87 o 
  -1  13   4      711.71      800.28     35.40 o 
   0  13   4     1551.50     1664.15     35.96 o 
   1  13   4      385.80      425.39     19.16 o 
   2  13   4     2340.54     2597.63     40.46 o 
   3  13   4       66.71       60.99     14.81 o 
   4  13   4      324.23      373.00     17.78 o 
   5  13   4      968.14      941.30     27.85 o 
   6  13   4      124.97      146.74     14.55 o 
   7  13   4      499.90      502.90     23.86 o 
   8  13   4      799.11      766.93     23.44 o 
 -12  14   4      236.83      194.46     37.60 o 
 -11  14   4       25.25       21.27     25.07 o 
 -10  14   4      281.55      284.86     36.46 o 
  -9  14   4      906.18      953.40     47.48 o 
  -8  14   4       37.01       53.17     23.93 o 
  -7  14   4      458.32      459.65     24.60 o 
  -6  14   4      132.58      116.50      9.50 o 
  -5  14   4      492.37      486.87     26.60 o 
  -4  14   4     1723.18     1636.12     47.49 o 
  -3  14   4     2587.85     2403.73     41.32 o 
  -2  14   4       52.84       56.60     19.56 o 
  -1  14   4        6.34      -10.95     10.95 o 
   0  14   4      483.51      502.16     37.98 o 
   1  14   4     1493.53     1542.99     41.03 o 
   2  14   4     1031.36     1019.05     40.64 o 
   3  14   4      706.48      732.38     23.27 o 
   4  14   4      113.57      119.08     22.53 o 
   5  14   4      744.15      726.28     26.43 o 
   6  14   4      100.16      113.60     14.28 o 
 -11  15   4       89.77       88.11     32.66 o 
 -10  15   4       37.77       43.68     27.35 o 
  -9  15   4       84.72      100.27     30.00 o 
  -8  15   4       66.40       67.22     26.21 o 
  -7  15   4      633.14      641.84     41.59 o 
  -6  15   4      466.03      519.57     19.43 o 
  -5  15   4      585.60      531.09     41.83 o 
  -4  15   4     2182.65     2081.00     45.83 o 
  -3  15   4       44.17       42.48     17.40 o 
  -2  15   4       10.70       23.44     12.76 o 
  -1  15   4     1841.64     1674.13    217.49 o 
   0  15   4      537.11      597.10     23.17 o 
   1  15   4      579.89      578.05     27.83 o 
   2  15   4      838.18      931.38     55.84 o 
   3  15   4      214.81      236.32     20.32 o 
   4  15   4     1866.12     1962.26     51.54 o 
   5  15   4       58.57       37.60     12.59 o 
 -10  16   4      302.53      306.12     42.16 o 
  -9  16   4       90.14      121.16     33.04 o 
  -8  16   4     1411.28     1345.46     60.02 o 
  -7  16   4      470.16      567.44     42.92 o 
  -6  16   4        7.88        4.51      9.82 o 
  -5  16   4     2376.43     2205.40     99.30 o 
  -4  16   4       48.84       19.41     12.43 o 
  -3  16   4      563.59      581.22     25.44 o 
  -2  16   4     1163.93      982.22    211.20 o 
  -1  16   4        6.53       -3.61     13.67 o 
   0  16   4     1246.51     1262.07     47.03 o 
   1  16   4      695.49      715.81     29.41 o 
   2  16   4       59.89        6.20     12.72 o 
   3  16   4     1340.40     1345.25    109.97 o 
  -7  17   4      593.30      636.20     75.58 o 
  -6  17   4      953.77     1051.39     55.46 o 
  -5  17   4       32.08       29.37     10.48 o 
  -4  17   4      565.24      582.42     25.49 o 
  -3  17   4       18.03       24.73     12.14 o 
  -2  17   4      584.73      645.00     23.38 o 
  -1  17   4      744.81      671.16     43.30 o 
   0  17   4       37.68        2.13     11.50 o 
  -1 -18   5      548.13      632.02     34.18 o 
   0 -18   5       10.50       -2.22      9.54 o 
   1 -18   5      281.60      285.38     26.89 o 
   2 -18   5        1.62        4.78      8.29 o 
   3 -18   5      342.79      311.04     36.84 o 
   4 -18   5      293.02      207.23     18.93 o 
   5 -18   5        0.35        2.66     11.28 o 
  -3 -17   5     1138.77     1470.77     49.76 o 
  -1 -17   5      694.77      699.34     35.13 o 
   0 -17   5      288.31      305.53     14.55 o 
   1 -17   5      727.16      671.60     17.80 o 
   2 -17   5     1028.91     1081.34     32.30 o 
   3 -17   5       41.49       37.94      9.39 o 
   4 -17   5      623.11      615.55     17.18 o 
   5 -17   5     1104.53     1197.75     31.69 o 
   6 -17   5        0.21        5.04     14.55 o 
   7 -17   5      291.40      272.58     38.36 o 
  -6 -16   5       36.54       33.04     22.03 o 
  -5 -16   5      906.38      831.46     41.40 o 
  -3 -16   5      297.87      266.53     16.33 o 
  -2 -16   5      645.58      614.79     22.35 o 
  -1 -16   5      850.59      834.66     17.32 o 
   0 -16   5     1948.08     1878.76     39.44 o 
   1 -16   5      866.18      828.97     16.59 o 
   2 -16   5       38.19       28.50     12.72 o 
   3 -16   5     1997.25     2100.56     30.97 o 
   4 -16   5      342.30      354.85     13.22 o 
   5 -16   5      935.95      982.95     27.40 o 
   6 -16   5      467.79      542.56     24.04 o 
   7 -16   5       16.62        0.27     15.19 o 
   8 -16   5     1588.89     1582.55    101.42 o 
   9 -16   5     1178.18     1172.61     38.40 o 
  -5 -15   5        8.55       28.86     18.61 o 
  -4 -15   5     1830.42     1749.63     39.43 o 
  -3 -15   5     1201.63     1113.47     19.37 o 
  -2 -15   5       83.14       81.42      6.92 o 
  -1 -15   5     2159.77     2098.78     23.07 o 
   0 -15   5      116.96      109.96      9.57 o 
   1 -15   5      189.38      141.05     11.28 o 
   2 -15   5     2363.51     2244.02     40.65 o 
   3 -15   5      151.98      126.81     10.07 o 
   4 -15   5      784.97      793.00     22.49 o 
   5 -15   5       44.97       29.22     14.26 o 
   6 -15   5      488.60      531.70     49.00 o 
   7 -15   5      347.10      418.60     22.95 o 
   8 -15   5      480.31      493.84     58.87 o 
   9 -15   5     1120.22     1074.34     35.31 o 
  10 -15   5      840.62      829.26     35.04 o 
  -5 -14   5      499.81      471.15      7.24 o 
  -4 -14   5       14.58       20.96      3.63 o 
  -3 -14   5       33.37       44.11      5.07 o 
  -2 -14   5        7.94       18.20      7.35 o 
  -1 -14   5      197.62      195.52     10.01 o 
   0 -14   5     2313.84     2238.98     25.62 o 
   1 -14   5      323.80      312.07     20.70 o 
   2 -14   5      425.24      418.46     16.76 o 
   3 -14   5      651.11      665.36     13.62 o 
   4 -14   5        9.59        3.31     10.32 o 
   5 -14   5     1608.28     1560.37     31.25 o 
   6 -14   5        7.59       -0.80      9.12 o 
   7 -14   5      162.23      134.50     16.64 o 
   8 -14   5     1044.31     1039.33     50.52 o 
   9 -14   5       34.43       66.32     17.18 o 
  10 -14   5      358.87      338.63     53.93 o 
  11 -14   5      295.96      279.12     48.43 o 
  -5 -13   5       14.45       17.62      2.81 o 
  -4 -13   5       73.59       79.35      6.15 o 
  -3 -13   5       81.75      105.33     17.66 o 
  -2 -13   5      280.06      290.50      8.43 o 
  -1 -13   5      148.73      173.04      7.25 o 
   0 -13   5       44.87       37.75      6.00 o 
   1 -13   5      644.18      684.03     17.95 o 
   2 -13   5      327.36      326.74     10.95 o 
   3 -13   5      440.59      478.28     13.18 o 
   4 -13   5      627.77      666.24     25.33 o 
   5 -13   5      140.29      150.95     13.96 o 
   6 -13   5      151.73      128.62     23.74 o 
   7 -13   5     1044.09     1051.24     28.87 o 
   8 -13   5      126.76      141.91     28.11 o 
   9 -13   5      256.15      236.72     20.93 o 
  10 -13   5       61.82       32.75     15.98 o 
  11 -13   5       12.84       14.99     15.98 o 
  12 -13   5      200.84      180.75     25.10 o 
 -10 -12   5      920.98      860.72     44.44 o 
  -9 -12   5      195.45      205.85     28.87 o 
  -8 -12   5     1162.86     1183.25     46.34 o 
  -7 -12   5      240.84      239.28     25.83 o 
  -6 -12   5      412.59      439.83     29.25 o 
  -5 -12   5     1996.91     1849.55     21.09 o 
  -4 -12   5        9.19        9.17      2.97 o 
  -3 -12   5     2419.00     2460.28     48.86 o 
  -2 -12   5      814.90      817.36     29.06 o 
  -1 -12   5      310.79      311.92      8.05 o 
   0 -12   5     2574.03     2741.15     24.32 o 
   1 -12   5     1963.86     1900.30     21.25 o 
   2 -12   5      348.39      402.59     10.47 o 
   3 -12   5      515.07      555.82     12.09 o 
   4 -12   5     1924.10     1992.53     41.08 o 
   5 -12   5      166.69      144.79     13.40 o 
   6 -12   5      302.05      245.85     16.48 o 
   7 -12   5      413.66      363.12     63.05 o 
   8 -12   5     1793.09     1794.50     41.41 o 
   9 -12   5       58.46       50.09     19.37 o 
  10 -12   5      128.59      167.01     24.04 o 
  11 -12   5      318.25      307.09     24.57 o 
  12 -12   5      341.49      386.03     27.79 o 
  13 -12   5      647.91      610.01     52.77 o 
 -11 -11   5       77.29      111.28     27.73 o 
 -10 -11   5      271.89      280.68     30.38 o 
  -9 -11   5      748.73      726.62     38.74 o 
  -8 -11   5       91.21      116.98     22.41 o 
  -7 -11   5     1167.09     1188.59     39.51 o 
  -6 -11   5     1715.68     1706.12     44.45 o 
  -4 -11   5      161.32      160.49      4.54 o 
  -3 -11   5     1275.46     1237.03     12.39 o 
  -2 -11   5     1220.65     1267.59     13.00 o 
  -1 -11   5     6347.38     6480.81     45.82 o 
   0 -11   5      168.40      190.01     18.47 o 
   1 -11   5     3145.01     3000.70     74.05 o 
   2 -11   5     2354.75     2478.43     22.67 o 
   3 -11   5     1188.02     1378.58     17.55 o 
   4 -11   5     6449.42     5818.52   1050.73 o 
   5 -11   5       19.52       21.65      9.51 o 
   6 -11   5     1944.08     1944.34     34.00 o 
   7 -11   5     1947.80     2014.70     35.59 o 
   8 -11   5       76.49       94.76     21.08 o 
   9 -11   5      575.01      472.80     26.40 o 
  10 -11   5       37.45       44.65     15.44 o 
  11 -11   5      655.14      670.57     29.41 o 
  12 -11   5      537.93      511.61     29.14 o 
  13 -11   5     1202.21     1201.26     41.75 o 
 -12 -10   5        2.90       18.23     20.51 o 
 -11 -10   5      336.94      404.12     33.42 o 
 -10 -10   5      576.36      669.25     36.08 o 
  -9 -10   5     1117.20     1135.01     42.54 o 
  -8 -10   5     2028.86     2128.66     53.19 o 
  -7 -10   5      161.11      182.31     21.27 o 
  -6 -10   5      343.07      356.27     23.17 o 
  -5 -10   5     1360.31     1322.38     35.33 o 
  -4 -10   5      332.38      386.07      4.37 o 
  -3 -10   5      607.28      592.72      7.35 o 
  -2 -10   5       96.25       99.10      5.44 o 
  -1 -10   5     2039.36     2084.62     18.38 o 
   0 -10   5     2312.08     2331.54     22.74 o 
   1 -10   5      358.90      310.51     16.07 o 
   2 -10   5     4365.22     4407.03     98.20 o 
   3 -10   5      116.58      144.54      6.62 o 
   4 -10   5     1313.92     1268.50     16.17 o 
   5 -10   5     3508.89     3559.76     34.04 o 
   6 -10   5       28.87       14.50     10.85 o 
   7 -10   5     2406.38     2478.16     22.80 o 
   8 -10   5     1660.26     1589.42     15.72 o 
   9 -10   5      388.84      421.39     31.71 o 
  10 -10   5     1713.53     1783.38     38.81 o 
  11 -10   5        2.88      -16.90     25.64 o 
  12 -10   5     2169.92     2164.03     48.48 o 
  13 -10   5     1147.32     1182.94     49.76 o 
  14 -10   5      165.44      182.22     30.77 o 
 -12  -9   5      116.63      166.73     26.97 o 
 -11  -9   5        0.06       14.05     17.47 o 
 -10  -9   5     2750.85     2891.80     66.87 o 
  -9  -9   5      156.93      123.82     21.27 o 
  -8  -9   5     1827.77     1960.70     48.25 o 
  -7  -9   5     2162.09     2148.92     47.87 o 
  -6  -9   5      135.59      157.62     17.47 o 
  -5  -9   5     5130.66     4990.44     76.79 o 
  -4  -9   5      976.27     1021.17     10.54 o 
  -3  -9   5      426.85      440.40      9.17 o 
  -2  -9   5     1738.12     1652.08     12.69 o 
  -1  -9   5     2153.13     2218.26     20.69 o 
   0  -9   5     1830.84     1815.90     16.49 o 
   1  -9   5     8904.86     8819.39     52.54 o 
   2  -9   5      890.68      953.83     11.32 o 
   3  -9   5     3129.19     3146.54     21.26 o 
   4  -9   5      263.47      233.82      9.98 o 
   5  -9   5      574.43      572.79     10.46 o 
   6  -9   5     1943.18     1914.46     23.89 o 
   7  -9   5      650.22      667.36     13.48 o 
   8  -9   5     5931.51     5919.11     54.57 o 
   9  -9   5      475.44      475.94     10.72 o 
  10  -9   5      146.38      158.97     37.03 o 
  11  -9   5     2153.17     2205.37     88.90 o 
  12  -9   5       26.91       24.31     15.84 o 
  13  -9   5     2489.29     2446.25     53.99 o 
  14  -9   5      860.56      863.84     36.93 o 
 -12  -8   5      183.00      173.57     25.07 o 
 -11  -8   5     1913.32     1882.41     52.43 o 
 -10  -8   5      111.55       66.84     18.61 o 
  -9  -8   5     2324.41     2558.13     56.99 o 
  -8  -8   5      209.96      154.20     19.37 o 
  -7  -8   5      804.88      757.42     28.11 o 
  -6  -8   5     4574.70     4647.89     72.61 o 
  -5  -8   5      449.54      408.32     20.13 o 
  -4  -8   5      791.37      787.07     22.41 o 
  -3  -8   5     2610.30     2681.56     15.46 o 
  -2  -8   5       39.11       32.71      3.14 o 
  -1  -8   5     3041.51     3172.47     21.94 o 
   0  -8   5     1024.31     1003.04     11.72 o 
   1  -8   5      792.51      699.06      8.49 o 
   2  -8   5     2629.68     2511.55     20.18 o 
   3  -8   5       34.94       34.60      5.12 o 
   4  -8   5      830.00      756.72     14.32 o 
   5  -8   5      470.79      532.57      9.78 o 
   6  -8   5     1052.53      982.90     13.25 o 
   7  -8   5     2561.06     2644.52     29.05 o 
   8  -8   5        8.55       19.73     19.37 o 
   9  -8   5     1085.04     1056.24     19.37 o 
  10  -8   5      429.64      421.27     21.65 o 
  11  -8   5      113.44       78.93      7.79 o 
  12  -8   5      824.26      808.67     43.68 o 
  13  -8   5       11.85       61.15     42.16 o 
  14  -8   5       54.56       37.56     18.79 o 
 -12  -7   5      433.33      380.66     17.17 o 
 -11  -7   5      105.29      111.66     20.13 o 
 -10  -7   5     3552.32     3532.23     68.02 o 
  -9  -7   5        0.28       -5.32     11.77 o 
  -8  -7   5     3808.34     3870.16     65.75 o 
  -7  -7   5      502.11      545.82     22.79 o 
  -6  -7   5     5587.51     5884.58     84.03 o 
  -5  -7   5     2487.34     2500.04     55.10 o 
  -4  -7   5       83.24       80.52     11.39 o 
  -3  -7   5     5557.15     5453.21     28.27 o 
  -2  -7   5      472.10      421.61      8.83 o 
  -1  -7   5       75.34       63.32      6.00 o 
   0  -7   5     7447.80     7686.51     51.37 o 
   1  -7   5     1670.06     1617.90     22.04 o 
   2  -7   5     3314.65     3645.31     24.88 o 
   3  -7   5     1190.25     1099.77     13.63 o 
   4  -7   5      319.98      274.11     12.72 o 
   5  -7   5      444.05      593.84     13.99 o 
   6  -7   5     1830.74     1777.97     21.78 o 
   7  -7   5     2211.36     2277.34     26.36 o 
   8  -7   5     3195.00     3148.94     30.70 o 
   9  -7   5     2675.04     2695.61     28.06 o 
  10  -7   5      191.32      178.04     10.90 o 
  11  -7   5     3605.10     3684.59     51.87 o 
  12  -7   5       25.35       19.92     13.67 o 
  13  -7   5      987.35     1012.66     49.38 o 
  14  -7   5      126.46      117.36     31.52 o 
  15  -7   5      158.63       71.52     46.53 o 
 -13  -6   5       56.20       34.23      8.74 o 
 -12  -6   5      123.90      109.47     11.21 o 
 -11  -6   5     2633.64     2573.90     20.53 o 
 -10  -6   5       27.72       33.92      3.20 o 
  -9  -6   5     2690.70     2651.88     50.54 o 
  -8  -6   5      944.43      918.51     27.73 o 
  -7  -6   5      555.19      553.80     21.27 o 
  -6  -6   5    10589.45    10974.85    157.99 o 
  -5  -6   5       52.19       15.57      9.12 o 
  -4  -6   5     6868.39     7048.12     63.08 o 
  -3  -6   5      343.85      403.55     11.30 o 
  -2  -6   5       83.46       65.10      5.93 o 
  -1  -6   5     7550.21     7970.38     51.45 o 
   0  -6   5     1558.03     1728.66     20.20 o 
   1  -6   5     7762.99     7702.24     50.17 o 
   2  -6   5     4399.37     4232.47     34.91 o 
   3  -6   5     5330.70     5594.17     45.38 o 
   4  -6   5     1092.56     1071.78     18.23 o 
   5  -6   5     1385.16     1384.87     30.20 o 
   6  -6   5    10026.92    10436.07    145.57 o 
   7  -6   5     2600.28     2787.58     87.21 o 
   8  -6   5      266.80      322.46     23.55 o 
   9  -6   5     2007.15     2054.99     50.15 o 
  10  -6   5     2653.82     2641.81     84.35 o 
  11  -6   5      626.23      595.19     36.46 o 
  12  -6   5     2082.98     2057.56     61.54 o 
  13  -6   5       62.66      103.30     43.68 o 
  14  -6   5      363.57      314.10     37.98 o 
  15  -6   5      596.72      630.50     49.38 o 
 -15  -5   5        8.72       -1.01      4.75 o 
 -14  -5   5       13.31       12.14      5.11 o 
 -13  -5   5     1948.19     2023.13     36.28 o 
 -12  -5   5      950.40      930.57     15.60 o 
 -11  -5   5     1414.07     1469.24     18.57 o 
 -10  -5   5     1257.89     1240.52     12.71 o 
  -9  -5   5      364.95      360.97      6.41 o 
  -8  -5   5     2593.87     2580.62     13.69 o 
  -7  -5   5     6941.59     7123.04    109.55 o 
  -6  -5   5       45.34       64.57     10.63 o 
  -5  -5   5     3462.45     3367.65     63.67 o 
  -4  -5   5     1840.35     1977.27     22.01 o 
  -3  -5   5     4478.35     4260.84     24.85 o 
  -2  -5   5     3059.07     2968.17     20.24 o 
  -1  -5   5      462.42      521.93      5.79 o 
   0  -5   5     9013.80     8857.90     48.94 o 
   1  -5   5     6121.13     6510.56     36.05 o 
   2  -5   5    11501.27    12432.71     81.10 o 
   3  -5   5       55.32       54.63      4.64 o 
   4  -5   5      892.43      946.24     12.35 o 
   5  -5   5    15082.00    15794.13    145.13 o 
   6  -5   5      263.75      297.39     18.99 o 
   7  -5   5     1120.44     1189.02     33.05 o 
   8  -5   5     1720.74     1734.68     60.03 o 
   9  -5   5      220.24      244.98     23.93 o 
  10  -5   5      681.76      687.12     34.56 o 
  11  -5   5      895.75      870.22     39.50 o 
  12  -5   5      468.07      475.53     55.45 o 
  13  -5   5       91.46       37.60     23.55 o 
  14  -5   5       39.93       40.64     25.45 o 
  15  -5   5      350.89      339.55     63.05 o 
 -16  -4   5       26.20        9.04     12.34 o 
 -15  -4   5       43.86       43.57      9.83 o 
 -14  -4   5      247.95      295.81     35.44 o 
 -13  -4   5       44.28       48.91      9.40 o 
 -12  -4   5        7.23       20.48      6.27 o 
 -11  -4   5     1899.00     1981.91     47.49 o 
 -10  -4   5      430.13      400.38      6.81 o 
  -9  -4   5     2813.84     2935.36     21.02 o 
  -8  -4   5        0.45        1.31      4.79 o 
  -7  -4   5     1772.64     1832.73     15.07 o 
  -6  -4   5     4488.01     4441.23     34.47 o 
  -5  -4   5      175.76      231.67     11.58 o 
  -4  -4   5     1635.13     1642.33     18.62 o 
  -3  -4   5      508.84      500.67      6.96 o 
  -2  -4   5    13296.90    13547.35     71.37 o 
  -1  -4   5     3880.14     3648.01     20.10 o 
   0  -4   5     6545.25     6224.57     33.56 o 
   1  -4   5    13874.24    13884.81     88.54 o 
   2  -4   5     3462.40     3580.39     24.48 o 
   3  -4   5    12618.48    12755.56    111.84 o 
   4  -4   5     2875.57     2715.44     48.46 o 
   5  -4   5        9.46       43.23      7.89 o 
   6  -4   5     6005.31     6292.88     66.53 o 
   7  -4   5     1938.26     2059.24     29.52 o 
   8  -4   5      925.99      932.47     21.71 o 
   9  -4   5      186.88      188.76     22.03 o 
  10  -4   5     1939.12     1856.63     71.42 o 
  11  -4   5     2930.82     2896.08     68.39 o 
  12  -4   5      433.35      504.02     34.56 o 
  13  -4   5       17.33       27.72     35.32 o 
  14  -4   5      418.76      431.47     40.26 o 
  15  -4   5      160.12      139.01     32.28 o 
 -17  -3   5       43.79       33.27     16.33 o 
 -16  -3   5     1826.17     1724.65     35.33 o 
 -15  -3   5       94.32       72.70     10.85 o 
 -14  -3   5      560.30      544.14     13.80 o 
 -13  -3   5     2185.99     2271.62     23.92 o 
 -12  -3   5      406.08      382.37      8.68 o 
 -11  -3   5     3333.28     3362.92     27.79 o 
 -10  -3   5      303.94      314.57      9.96 o 
  -9  -3   5      107.17      121.51      5.20 o 
  -8  -3   5     5182.34     5204.05     33.83 o 
  -7  -3   5      428.43      463.12      5.56 o 
  -6  -3   5     9659.97     9590.04     61.35 o 
  -5  -3   5     1515.84     1394.74     26.58 o 
  -4  -3   5      931.99     1040.16      9.16 o 
  -3  -3   5     1686.95     1459.65     12.78 o 
  -2  -3   5       70.66       98.46      3.86 o 
  -1  -3   5     1167.36     1221.38     11.63 o 
   0  -3   5     6420.36     6261.98     43.84 o 
   1  -3   5      158.89      134.65      5.11 o 
   2  -3   5     2427.06     2146.32     24.37 o 
   3  -3   5     1014.60     1166.00     16.21 o 
   4  -3   5      170.95      142.66      8.81 o 
   5  -3   5     4170.68     4231.78     46.20 o 
   6  -3   5      321.27      289.13     14.41 o 
   7  -3   5     2540.00     2417.95     32.51 o 
   8  -3   5     1188.23     1308.39     29.20 o 
   9  -3   5      372.63      383.68     17.36 o 
  10  -3   5      568.50      574.68     31.15 o 
  11  -3   5        2.34       -7.22     25.83 o 
  12  -3   5     1487.99     1473.53     52.04 o 
  13  -3   5      876.79      879.33     44.44 o 
  14  -3   5       38.88        3.80     19.37 o 
  15  -3   5      564.73      533.65     45.58 o 
 -17  -2   5      353.86      340.10     19.94 o 
 -16  -2   5      153.65      118.62     11.27 o 
 -15  -2   5     1733.32     1651.09     29.01 o 
 -14  -2   5      755.83      720.10     17.54 o 
 -13  -2   5      242.62      250.51      8.80 o 
 -12  -2   5     3194.29     3165.15     27.03 o 
 -11  -2   5        6.93       14.91      6.92 o 
 -10  -2   5     1342.82     1363.48     14.64 o 
  -9  -2   5       18.86       30.86      4.71 o 
  -8  -2   5     6683.99     7063.19     43.97 o 
  -7  -2   5    22899.14    24432.40    169.90 o 
  -6  -2   5     1800.31     2030.06     14.70 o 
  -5  -2   5     3627.54     3299.36     22.28 o 
  -4  -2   5      328.94      311.11      4.88 o 
  -3  -2   5     1025.86     1135.40      9.85 o 
  -2  -2   5     4586.50     4033.21     47.95 o 
  -1  -2   5       77.37       64.81      5.81 o 
   0  -2   5     9120.31     9066.01     79.96 o 
   1  -2   5       28.98       36.35      6.00 o 
   2  -2   5      189.28      193.94     19.18 o 
   3  -2   5     5881.65     5915.87     50.96 o 
   4  -2   5      969.51     1048.03     19.90 o 
   5  -2   5        4.23       52.88      9.36 o 
   6  -2   5        4.36       22.45      9.06 o 
   7  -2   5       39.31       54.69     11.10 o 
   8  -2   5      874.77      861.51     22.03 o 
   9  -2   5      850.38      911.99     28.68 o 
  10  -2   5       22.86       23.80     11.19 o 
  11  -2   5     1907.72     1960.68     54.71 o 
  12  -2   5       38.51       42.92     21.27 o 
  13  -2   5     1179.65     1113.73     47.86 o 
  14  -2   5      925.86      973.91     49.76 o 
  15  -2   5      138.05      153.82     32.66 o 
 -18  -1   5      247.78      154.16     96.66 o 
 -17  -1   5      691.21      667.38     23.55 o 
 -16  -1   5      880.81      833.27     24.73 o 
 -15  -1   5       14.78       21.85      7.89 o 
 -14  -1   5      918.93      973.53     19.58 o 
 -13  -1   5      256.49      293.90     11.03 o 
 -12  -1   5        3.93       -0.78     10.29 o 
 -11  -1   5       65.87       52.12      6.27 o 
 -10  -1   5      328.21      334.27      7.67 o 
  -9  -1   5     1949.05     1874.62     15.69 o 
  -8  -1   5       52.24       40.27      7.03 o 
  -7  -1   5     3794.03     3958.94     26.57 o 
  -6  -1   5     2807.64     2591.77     16.47 o 
  -5  -1   5     2034.61     2146.38     14.09 o 
  -4  -1   5    19779.03    19660.58    107.72 o 
  -3  -1   5     4306.28     3990.29     23.38 o 
  -2  -1   5     3058.06     3071.10     22.62 o 
  -1  -1   5      111.74       75.32      7.24 o 
   0  -1   5    11051.75    10982.41    108.37 o 
   1  -1   5     5863.49     5690.70    112.30 o 
   2  -1   5    11679.87    12089.27    103.92 o 
   3  -1   5      257.34      267.04     10.32 o 
   4  -1   5       20.17       43.77      7.39 o 
   5  -1   5     1073.14      998.02     21.46 o 
   6  -1   5      349.96      389.64     43.49 o 
   7  -1   5      909.43      862.97     28.38 o 
   8  -1   5        2.15       21.76     16.33 o 
   9  -1   5        1.99        3.03     16.14 o 
  10  -1   5     1345.97     1389.63     29.10 o 
  11  -1   5      509.56      542.59     21.78 o 
  12  -1   5      795.84      812.09     41.40 o 
  13  -1   5       24.65       56.97     23.55 o 
  14  -1   5      786.44      715.60     66.47 o 
  15  -1   5     1685.47     1729.18     67.24 o 
 -18   0   5      361.01      288.77    169.58 o 
 -17   0   5      224.66      197.09     17.24 o 
 -16   0   5      131.28      124.81     11.40 o 
 -15   0   5      480.98      522.85     15.97 o 
 -14   0   5      812.65      789.56     21.56 o 
 -13   0   5     3897.85     3922.98     52.24 o 
 -12   0   5      212.44      188.06     19.17 o 
 -11   0   5     1031.73     1052.70     14.68 o 
 -10   0   5     3148.78     3157.69     25.01 o 
  -9   0   5     5237.98     5512.48     50.13 o 
  -8   0   5     2296.93     2205.41     24.06 o 
  -7   0   5     2504.55     2456.26     16.02 o 
  -6   0   5      767.95      802.69      7.36 o 
  -5   0   5     4703.87     4617.54     24.47 o 
  -4   0   5      516.50      575.95      9.70 o 
  -3   0   5      974.68      851.19     10.73 o 
  -2   0   5     6532.62     6068.76     59.58 o 
  -1   0   5      332.62      285.66     11.01 o 
   0   0   5     6698.84     6227.27     53.73 o 
   1   0   5        5.18       -1.33      9.30 o 
   2   0   5     3109.80     3090.88     35.03 o 
   3   0   5      595.05      552.73     20.32 o 
   4   0   5      313.63      243.76     11.13 o 
   5   0   5     1428.17     1506.48     22.23 o 
   6   0   5      182.65      238.61     13.93 o 
   7   0   5     1231.38     1234.00     39.32 o 
   8   0   5      674.41      659.71     28.92 o 
   9   0   5     2571.15     2684.22     43.44 o 
  10   0   5      585.29      560.97     23.71 o 
  11   0   5     2366.87     2428.87    106.38 o 
  12   0   5      276.22      274.35     40.45 o 
  13   0   5      264.63      271.94     31.90 o 
  14   0   5      447.33      513.51     40.26 o 
  15   0   5      146.42      138.63     52.03 o 
 -18   1   5       51.91       20.66     19.56 o 
 -17   1   5      190.05      117.60     36.04 o 
 -16   1   5       34.30       27.85      7.87 o 
 -15   1   5       38.70       33.06     10.05 o 
 -14   1   5     1555.40     1576.70     24.55 o 
 -13   1   5       76.80       65.13      9.35 o 
 -12   1   5      817.71      883.05     24.82 o 
 -11   1   5     1898.14     1864.62     24.07 o 
 -10   1   5      778.47      799.20     13.23 o 
  -9   1   5     6169.28     6084.85     58.15 o 
  -8   1   5     6126.96     6555.69     42.71 o 
  -7   1   5    14335.84    14579.55     84.08 o 
  -6   1   5     4809.79     4708.63     28.11 o 
  -5   1   5     1612.76     1845.93     12.42 o 
  -4   1   5     7115.36     7208.83     46.03 o 
  -3   1   5      640.90      586.02     22.79 o 
  -2   1   5     4284.30     4512.80     44.39 o 
  -1   1   5     1385.84     1088.69     21.75 o 
   0   1   5      336.10      301.75     20.70 o 
   1   1   5    11699.49    11391.64     96.28 o 
   2   1   5     6463.18     6331.71     56.71 o 
   3   1   5       18.63        3.89      6.20 o 
   4   1   5     7441.13     7253.35     72.32 o 
   5   1   5      299.52      271.98     12.41 o 
   6   1   5     1086.52     1137.19     21.45 o 
   7   1   5      118.60      104.39     13.07 o 
   8   1   5      123.04      117.53     12.32 o 
   9   1   5      483.16      500.49     23.07 o 
  10   1   5      595.13      630.45     25.07 o 
  11   1   5      239.59      225.00     27.73 o 
  12   1   5     2023.54     1929.65     50.15 o 
  13   1   5      678.09      728.28     27.35 o 
  14   1   5      783.04      807.14     47.48 o 
  15   1   5      286.10      271.18     37.22 o 
 -18   2   5     1037.10     1086.21     45.77 o 
 -17   2   5        2.03       11.02      7.45 o 
 -16   2   5      194.41      171.34     18.63 o 
 -15   2   5       76.69       63.06     10.79 o 
 -14   2   5      477.44      500.14     37.58 o 
 -13   2   5     2523.03     2652.65     28.44 o 
 -12   2   5      496.24      518.54     10.54 o 
 -11   2   5     1189.31     1282.39     17.47 o 
 -10   2   5     6248.25     6386.88     62.68 o 
  -9   2   5      308.30      307.29      8.21 o 
  -8   2   5     2452.03     2458.87     21.55 o 
  -7   2   5     1505.61     1272.91     10.53 o 
  -6   2   5     1566.28     1758.83     15.41 o 
  -5   2   5     9968.28    10157.13     69.13 o 
  -4   2   5     2570.11     2369.53     17.61 o 
  -3   2   5     6411.38     6591.86     58.48 o 
  -2   2   5    14444.99    14144.99    128.34 o 
  -1   2   5       10.41       10.67      7.08 o 
   0   2   5     5048.98     4483.77     42.90 o 
   1   2   5       10.22        8.14      8.45 o 
   2   2   5     6553.65     6300.21     62.25 o 
   3   2   5     1881.48     1471.35     22.42 o 
   4   2   5     1552.52     1601.44     48.06 o 
   5   2   5     6348.33     6421.40     63.30 o 
   6   2   5     1900.86     1982.86     34.16 o 
   7   2   5      810.19      859.95     32.67 o 
   8   2   5       48.28       60.50     15.19 o 
   9   2   5      133.63      119.96     17.09 o 
  10   2   5      684.03      665.51     24.88 o 
  11   2   5      598.04      582.99     34.30 o 
  12   2   5       35.80       47.41     15.93 o 
  13   2   5      668.31      708.45     27.45 o 
  14   2   5      291.10      260.93     34.94 o 
 -18   3   5      374.84      320.89     25.91 o 
 -17   3   5     1134.49     1218.94     31.10 o 
 -16   3   5        4.85        2.43      5.94 o 
 -15   3   5     1510.25     1522.26     20.82 o 
 -14   3   5     1685.18     1664.24     28.49 o 
 -13   3   5     2498.49     2596.70     25.58 o 
 -12   3   5     1345.17     1380.03     22.00 o 
 -11   3   5      543.50      542.60     11.53 o 
 -10   3   5     1608.21     1628.37     26.40 o 
  -9   3   5     1820.61     1841.48     14.69 o 
  -8   3   5     1645.30     1851.18     17.66 o 
  -7   3   5     5945.58     5959.85     44.69 o 
  -6   3   5       19.18       15.30      4.46 o 
  -5   3   5     1414.79     1398.78     12.48 o 
  -4   3   5      926.73      978.71     15.28 o 
  -3   3   5       58.34       32.97      6.92 o 
  -2   3   5     4289.74     4381.65     40.03 o 
  -1   3   5    10109.61    10425.15     87.26 o 
   0   3   5      558.64      580.22     16.96 o 
   1   3   5     3707.85     3279.09     35.09 o 
   2   3   5     4725.13     4224.54     43.16 o 
   3   3   5     5132.89     5084.10     50.40 o 
   4   3   5     4744.15     4544.13     52.89 o 
   5   3   5     2992.12     3075.66     51.88 o 
   6   3   5     3157.00     3133.22     39.38 o 
   7   3   5     1575.26     1589.27     27.47 o 
   8   3   5      393.76      345.17     18.62 o 
   9   3   5     3753.84     3714.56     58.33 o 
  10   3   5      250.77      217.84     16.51 o 
  11   3   5     1459.44     1386.17     31.63 o 
  12   3   5     1875.20     1853.92     37.75 o 
  13   3   5        0.57       -5.16     19.25 o 
  14   3   5      856.94      924.61     32.02 o 
 -18   4   5      153.77      181.84     30.87 o 
 -17   4   5      482.49      508.19     28.59 o 
 -16   4   5      838.87      867.72     27.53 o 
 -15   4   5      646.87      664.27     16.08 o 
 -14   4   5     2565.01     2696.03     28.28 o 
 -13   4   5     3002.46     3115.72     39.21 o 
 -12   4   5        0.83        6.17      5.32 o 
 -11   4   5      500.95      533.66     25.83 o 
 -10   4   5      431.55      474.78     23.17 o 
  -9   4   5      111.89      133.25      8.00 o 
  -8   4   5     5381.11     5770.64     46.59 o 
  -7   4   5     1680.89     1970.84     80.41 o 
  -6   4   5     4454.61     4545.80     32.53 o 
  -5   4   5      774.66      632.62     37.23 o 
  -4   4   5      767.37      867.75     15.55 o 
  -3   4   5     5262.01     4767.55     43.41 o 
  -2   4   5      818.15      878.14     32.86 o 
  -1   4   5      854.49     1001.52     49.77 o 
   0   4   5     1490.93     1462.85     28.88 o 
   1   4   5      991.94     1090.28     47.11 o 
   2   4   5     8711.29     8704.68     81.84 o 
   3   4   5     7168.64     6796.42     71.13 o 
   4   4   5      370.56      360.71     14.86 o 
   5   4   5    14807.78    14799.49    150.17 o 
   6   4   5      761.58      726.97     19.99 o 
   7   4   5      410.04      372.91     16.68 o 
   8   4   5     3484.21     3553.32     51.50 o 
   9   4   5       18.92       24.33     16.90 o 
  10   4   5     1502.36     1494.54     30.91 o 
  11   4   5      231.36      176.32     16.79 o 
  12   4   5     1834.37     1764.07     43.33 o 
  13   4   5     1657.73     1717.26     44.08 o 
  14   4   5       64.16       47.59     18.69 o 
 -18   5   5      129.06      127.50     19.47 o 
 -17   5   5      556.27      563.96     26.05 o 
 -16   5   5       67.44       66.46     23.63 o 
 -15   5   5      668.28      640.51     28.87 o 
 -14   5   5      517.92      574.02     26.40 o 
 -13   5   5      385.21      436.41     26.97 o 
 -12   5   5     3598.59     3884.54     70.30 o 
 -11   5   5       11.77       -2.66     12.53 o 
 -10   5   5      752.18      734.62     28.49 o 
  -9   5   5     1223.99     1287.45     13.64 o 
  -8   5   5      725.53      789.72     11.89 o 
  -7   5   5     1456.04     1462.10     15.90 o 
  -6   5   5     2406.89     2512.30     19.75 o 
  -5   5   5      935.14      876.09     63.82 o 
  -4   5   5     9174.26     9208.52     85.63 o 
  -3   5   5      894.24      959.95     17.83 o 
  -2   5   5     1514.23     1381.87     20.91 o 
  -1   5   5     7088.42     7339.98     71.35 o 
   0   5   5       11.24       14.48      8.00 o 
   1   5   5     1420.07     1139.64     20.87 o 
   2   5   5       45.72       69.84     10.46 o 
   3   5   5     1036.30      995.99     21.61 o 
   4   5   5     3187.86     3300.92     48.84 o 
   5   5   5      195.38      224.88     17.98 o 
   6   5   5     1837.53     1829.45     35.57 o 
   7   5   5        0.41       -6.31     10.06 o 
   8   5   5     1599.14     1559.91     32.64 o 
   9   5   5      743.46      715.15     25.27 o 
  10   5   5       42.58       40.17     15.51 o 
  11   5   5     1145.24     1109.20     43.87 o 
  12   5   5      133.82      128.95     16.69 o 
  13   5   5      156.79      134.34     18.22 o 
 -17   6   5      574.24      548.46     27.26 o 
 -16   6   5     1167.61     1221.33     34.25 o 
 -15   6   5      303.42      336.98     25.00 o 
 -14   6   5      861.72     1009.23     40.26 o 
 -13   6   5     1012.52     1034.33     39.12 o 
 -12   6   5      789.46      891.87     34.57 o 
 -11   6   5      945.51     1058.65     36.47 o 
 -10   6   5       27.18       41.78     16.71 o 
  -9   6   5     2506.97     2558.10     20.17 o 
  -8   6   5      309.94      287.50      8.87 o 
  -7   6   5     1058.70     1119.60     21.42 o 
  -6   6   5     2602.16     2681.03     33.42 o 
  -5   6   5     1440.59     1476.32     23.33 o 
  -4   6   5     2848.77     3073.11     50.36 o 
  -3   6   5     6332.76     6305.75     58.86 o 
  -2   6   5       99.88       75.30     12.08 o 
  -1   6   5     5861.73     5959.56     56.78 o 
   0   6   5     2809.01     2724.23     33.09 o 
   1   6   5     1059.90     1080.69     25.45 o 
   2   6   5     2989.51     2907.22     36.77 o 
   3   6   5     1342.41     1306.97     25.52 o 
   4   6   5     1372.78     1388.32     30.09 o 
   5   6   5      499.31      471.90     17.90 o 
   6   6   5     1694.85     1677.02     41.98 o 
   7   6   5     1989.26     1917.65     32.18 o 
   8   6   5     3998.72     3817.99     49.19 o 
   9   6   5      597.00      611.26     24.35 o 
  10   6   5     1492.42     1437.12     35.71 o 
  11   6   5       67.80       62.60     13.77 o 
  12   6   5      105.43       82.85     15.30 o 
  13   6   5     1295.84     1301.58     34.07 o 
 -17   7   5      543.14      529.14     33.40 o 
 -16   7   5        8.67       20.23     14.63 o 
 -15   7   5     1529.40     1544.37     76.35 o 
 -14   7   5      354.91      286.76     29.25 o 
 -13   7   5       89.01      110.52     22.41 o 
 -11   7   5       33.92       54.31     19.75 o 
 -10   7   5     3156.96     3214.81     65.36 o 
  -9   7   5      986.96     1034.41     19.35 o 
  -8   7   5     1156.66     1159.68     27.11 o 
  -7   7   5     2477.58     2476.75     23.70 o 
  -6   7   5      135.78      149.74     13.24 o 
  -5   7   5     1434.20     1443.47     24.68 o 
  -4   7   5      253.46      251.98     13.63 o 
  -3   7   5      930.34      940.70     20.33 o 
  -2   7   5     2079.78     2156.00     29.50 o 
  -1   7   5     1213.94     1180.96     25.80 o 
   0   7   5     1433.45     1476.20     25.48 o 
   1   7   5      146.14      127.67     12.76 o 
   2   7   5       42.42       55.31     11.35 o 
   3   7   5     1800.84     1723.98     31.15 o 
   4   7   5      315.26      322.00     16.64 o 
   5   7   5     2438.66     2445.54     41.12 o 
   6   7   5      112.34      132.62     15.87 o 
   7   7   5      487.99      447.60     18.28 o 
   8   7   5     1082.05     1119.13     25.79 o 
   9   7   5      349.64      384.77     21.28 o 
  10   7   5      734.26      778.90     27.66 o 
  11   7   5     1087.10     1104.70     28.87 o 
  12   7   5      108.75       77.39     18.61 o 
 -17   8   5      283.79      252.04     29.91 o 
 -13   8   5      167.87      218.01     44.06 o 
 -12   8   5     1401.04     1463.27     48.62 o 
 -11   8   5     1068.35     1198.45     42.92 o 
 -10   8   5      114.75      133.31     23.17 o 
  -9   8   5     4347.22     4292.11     44.02 o 
  -8   8   5     1447.76     1450.43     15.42 o 
  -7   8   5      437.70      394.64     37.79 o 
  -6   8   5     1466.40     1504.91     48.44 o 
  -5   8   5      300.44      293.70     15.51 o 
  -4   8   5     1984.26     1813.28     29.31 o 
  -3   8   5      473.15      513.74     53.18 o 
  -2   8   5      921.78      967.55     21.90 o 
  -1   8   5     2821.54     2842.61     46.55 o 
   0   8   5      417.80      419.68     17.24 o 
   1   8   5     1386.77     1436.97     26.98 o 
   2   8   5       45.80       37.10     12.42 o 
   3   8   5       79.84      100.25     13.13 o 
   4   8   5     2773.48     2737.35     45.79 o 
   5   8   5      506.88      518.31     47.67 o 
   6   8   5      274.00      305.81     25.33 o 
   7   8   5      188.95      211.44     18.13 o 
   8   8   5       80.39       72.33     12.59 o 
   9   8   5      359.61      408.84     49.57 o 
  10   8   5      132.87       99.69     16.90 o 
  11   8   5      709.99      676.28     24.37 o 
  12   8   5      227.10      158.57    103.88 o 
 -14   9   5        0.27        9.87     19.75 o 
 -13   9   5      506.69      538.20     36.84 o 
 -12   9   5       11.94       26.21     20.13 o 
 -11   9   5       71.24       59.25     21.27 o 
 -10   9   5     1707.66     1685.22     51.67 o 
  -9   9   5      833.89      771.54     20.13 o 
  -8   9   5     1740.76     1784.70     46.45 o 
  -7   9   5     1406.26     1384.03     29.03 o 
  -6   9   5      225.53      204.89     15.78 o 
  -5   9   5       20.28       25.06     12.98 o 
  -4   9   5      412.70      482.94     21.67 o 
  -3   9   5     3005.34     3015.76     63.08 o 
  -2   9   5     1161.45     1183.34     28.93 o 
  -1   9   5      899.95      959.67     34.94 o 
   0   9   5      683.69      791.05     39.50 o 
   1   9   5     2519.62     2522.92     40.66 o 
   2   9   5      721.27      746.47     21.71 o 
   3   9   5     1023.84      992.50     28.05 o 
   4   9   5     1349.67     1364.91     27.03 o 
   5   9   5     4626.16     4731.59     56.53 o 
   6   9   5     1296.14     1349.61     27.53 o 
   7   9   5        1.29        0.89      9.54 o 
   8   9   5      614.63      668.29     30.58 o 
   9   9   5      336.15      256.27     41.02 o 
  10   9   5      515.24      370.71    227.32 o 
  11   9   5       16.64        1.15     15.28 o 
 -16  10   5      196.96      192.56     35.70 o 
 -15  10   5      519.90      540.48     44.06 o 
 -14  10   5      124.96      174.33     31.90 o 
 -11  10   5     1350.39     1339.04     52.42 o 
 -10  10   5      246.08      245.36     29.25 o 
  -9  10   5      273.98      236.14     15.51 o 
  -8  10   5     2150.32     2095.48     19.93 o 
  -7  10   5     1956.50     2019.86     41.59 o 
  -6  10   5     4015.08     3799.10     50.84 o 
  -5  10   5        0.53       23.11     15.57 o 
  -4  10   5     1327.73     1247.97     33.59 o 
  -3  10   5     1016.53     1025.55     58.50 o 
  -2  10   5     1271.35     1191.24     30.18 o 
  -1  10   5      751.33      845.43     22.97 o 
   0  10   5      106.01      143.57     14.86 o 
   1  10   5      558.30      617.81     25.73 o 
   2  10   5     3313.49     3387.74     44.79 o 
   3  10   5     3320.59     3477.73     51.37 o 
   4  10   5     1390.19     1444.77     33.95 o 
   5  10   5     1417.59     1481.22     40.08 o 
   6  10   5      586.47      648.78     20.93 o 
   7  10   5      494.37      553.49     20.41 o 
   8  10   5       12.28       -2.71     10.87 o 
   9  10   5      166.23      181.34     19.02 o 
  10  10   5       40.68       15.64     18.24 o 
 -13  11   5     1885.63     1910.08     66.86 o 
 -12  11   5       30.58       88.11     27.35 o 
 -11  11   5     1792.17     1833.73     59.64 o 
 -10  11   5     1119.35     1108.04     71.41 o 
  -9  11   5      453.71      402.57      9.87 o 
  -8  11   5     6338.34     6167.78     77.23 o 
  -7  11   5      675.54      689.66     24.44 o 
  -6  11   5      487.98      503.30     27.35 o 
  -5  11   5     1197.98     1186.34     33.76 o 
  -4  11   5      246.69      261.79     34.75 o 
  -3  11   5     2901.87     2844.49     41.82 o 
  -2  11   5      686.67      604.79     21.61 o 
  -1  11   5      465.52      419.62     18.89 o 
   0  11   5     1003.70     1022.86     25.18 o 
   1  11   5        1.33       -7.82      9.76 o 
   2  11   5      631.27      647.21     21.34 o 
   3  11   5     1808.07     1999.04     38.83 o 
   4  11   5      158.36      192.09     24.49 o 
   5  11   5     2058.46     2209.41     36.16 o 
   6  11   5        7.29       18.08     12.64 o 
   7  11   5       52.47       63.03     15.38 o 
   8  11   5     1057.55     1082.33     27.25 o 
   9  11   5        3.58        1.95     11.04 o 
 -14  12   5      544.37      600.49     49.00 o 
 -13  12   5       22.51       28.10     25.83 o 
 -12  12   5       91.57      106.72     30.76 o 
 -11  12   5      233.13      203.20     50.51 o 
 -10  12   5     2045.40     2052.99     64.20 o 
  -9  12   5      462.06      377.22     19.59 o 
  -8  12   5        1.20      -10.34     19.56 o 
  -7  12   5     2005.38     2034.46     64.39 o 
  -6  12   5       54.48       56.36     17.68 o 
  -5  12   5      841.26      883.83     36.84 o 
  -4  12   5      476.76      469.89     21.03 o 
  -3  12   5      732.89      738.19     28.81 o 
  -2  12   5     2086.98     1973.36     59.65 o 
  -1  12   5       84.40       69.83     13.60 o 
   0  12   5      898.18      866.22     29.92 o 
   1  12   5     1962.97     1948.21     34.72 o 
   2  12   5      384.04      403.74     23.91 o 
   3  12   5      252.24      247.30     45.20 o 
   4  12   5       98.27       76.79     21.41 o 
   5  12   5      321.50      313.39     34.18 o 
   6  12   5     1314.37     1362.12     34.81 o 
   7  12   5       82.97       82.37     13.93 o 
   8  12   5      837.15      792.18     47.29 o 
 -13  13   5      155.92      171.29     36.84 o 
 -12  13   5      115.14       82.04     47.85 o 
 -11  13   5      393.21      425.77     41.02 o 
 -10  13   5       32.50        3.42     19.37 o 
  -9  13   5      549.30      553.02     63.81 o 
  -8  13   5     1629.86     1486.82     57.31 o 
  -7  13   5        9.41       24.30     22.12 o 
  -6  13   5     1738.40     1683.81     54.51 o 
  -5  13   5     1397.34     1333.59     32.56 o 
  -4  13   5     1802.83     1933.08     53.75 o 
  -3  13   5      704.22      767.51     27.35 o 
  -2  13   5      103.44       76.36     16.52 o 
  -1  13   5     4340.70     4351.63     57.55 o 
   0  13   5      878.94      872.36     25.62 o 
   1  13   5      950.61      919.29     30.58 o 
   2  13   5     1716.64     1722.71     33.90 o 
   3  13   5        4.80       19.77     13.14 o 
   4  13   5      542.70      537.12     29.44 o 
   5  13   5       45.95       52.75     13.19 o 
   6  13   5      585.53      578.27     27.03 o 
   7  13   5      194.61      191.10     17.01 o 
 -13  14   5      515.98      528.70     51.28 o 
 -12  14   5      513.76      613.40     49.38 o 
 -11  14   5      160.72      197.12     35.32 o 
 -10  14   5     1955.20     2047.60    103.33 o 
  -9  14   5      814.75      815.50     47.10 o 
  -8  14   5       50.86       36.57      6.42 o 
  -7  14   5      434.50      447.81     38.93 o 
  -6  14   5        4.24       11.88     14.76 o 
  -5  14   5     1405.17     1382.36     70.85 o 
  -4  14   5      148.19      143.77     19.94 o 
  -3  14   5      687.02      714.28     31.49 o 
  -2  14   5     2511.64     2496.27    109.61 o 
  -1  14   5       89.69       93.10     21.65 o 
   0  14   5      276.77      342.56     23.19 o 
   1  14   5     1898.06     1865.30     51.74 o 
   2  14   5        7.72       26.48     25.07 o 
   3  14   5      744.65      738.86     43.68 o 
   4  14   5       73.34       95.13     17.47 o 
   5  14   5      897.81      871.34     26.77 o 
   6  14   5      450.67      443.49     26.44 o 
 -11  15   5     1004.56      918.45     59.63 o 
 -10  15   5      127.17       91.91     32.66 o 
  -9  15   5      356.59      443.62     41.78 o 
  -8  15   5      258.83      234.50    158.38 o 
  -7  15   5       56.78       68.50     12.86 o 
  -6  15   5      448.53      527.10     32.48 o 
  -5  15   5      261.33      329.57     26.09 o 
  -4  15   5      705.84      740.54     34.20 o 
  -3  15   5      175.83      228.62     20.12 o 
  -2  15   5       78.40       70.84     19.61 o 
  -1  15   5     1307.71     1322.34     53.75 o 
   0  15   5      328.28      293.42     28.11 o 
   1  15   5      153.84      138.53     17.52 o 
   2  15   5      209.38      209.10     23.73 o 
   3  15   5       30.82       26.05     13.32 o 
   4  15   5      728.77      667.27     25.72 o 
  -9  16   5      112.74       74.82     32.28 o 
  -8  16   5     1101.34     1099.27     58.12 o 
  -7  16   5      293.63      317.92     25.89 o 
  -6  16   5       25.65       15.78      8.90 o 
  -5  16   5     1828.29     1819.07     66.29 o 
  -4  16   5       53.30       48.17     16.32 o 
  -3  16   5      616.86      712.90     75.96 o 
  -2  16   5     1341.92     1445.92     36.88 o 
  -1  16   5       74.72       63.30     27.73 o 
   0  16   5     1466.45     1578.33     37.84 o 
   1  16   5      210.83      201.89     27.73 o 
   2  16   5      707.05      841.99     29.28 o 
  -6  17   5      411.21      422.89     28.66 o 
  -5  17   5       44.69       34.09     11.13 o 
  -4  17   5      496.21      461.60     32.91 o 
  -3  17   5       19.09       -1.62     12.78 o 
  -2  17   5       36.08       36.43     26.00 o 
   0 -18   6       25.66       31.17      8.45 o 
   1 -18   6      995.78      917.73     26.31 o 
   2 -18   6      146.30      111.03     32.02 o 
   3 -18   6       86.82       61.05     20.16 o 
   4 -18   6     1006.30      918.34     28.72 o 
  -5 -17   6     1021.24     1017.59     47.48 o 
  -2 -17   6      883.82      821.20     37.22 o 
  -1 -17   6       25.52       13.86      7.52 o 
   0 -17   6      973.51      956.35     26.16 o 
   1 -17   6       10.58       20.14      8.65 o 
   2 -17   6      504.34      446.64     35.51 o 
   3 -17   6       38.30       32.04     10.62 o 
   4 -17   6      116.89      117.92     11.13 o 
   5 -17   6      706.01      718.40     26.59 o 
   6 -17   6       47.91       41.78     15.04 o 
   7 -17   6      611.50      641.38     33.91 o 
  -4 -16   6      284.90        3.04     15.95 o 
  -2 -16   6     1125.28     1123.97     16.27 o 
  -1 -16   6      167.00      143.30     11.56 o 
   0 -16   6        7.90       -3.58      7.99 o 
   1 -16   6     3123.98     3033.75     43.30 o 
   2 -16   6        8.32        1.90      8.37 o 
   3 -16   6      427.97      469.65     22.07 o 
   4 -16   6      275.73      168.30     10.96 o 
   5 -16   6      644.81      640.74     31.15 o 
   6 -16   6      214.78      228.39     23.55 o 
   7 -16   6       20.91       18.80     13.96 o 
   8 -16   6      305.56      304.28     27.73 o 
  -4 -15   6      831.93      859.19     37.22 o 
  -3 -15   6     3261.35     3213.64     29.01 o 
  -2 -15   6        5.07        4.79      4.80 o 
  -1 -15   6      288.46      305.31     19.95 o 
   0 -15   6      791.58      744.60     15.58 o 
   1 -15   6      834.14      837.14     22.47 o 
   2 -15   6      721.49      759.49     55.46 o 
   3 -15   6     1221.51     1213.27     18.95 o 
   4 -15   6     1219.37     1190.00     22.85 o 
   5 -15   6      270.43      256.52     17.73 o 
   6 -15   6       22.75       29.02     15.18 o 
   7 -15   6      921.87      887.92     29.54 o 
   8 -15   6       18.26        8.28     22.41 o 
   9 -15   6      342.79      316.35     30.34 o 
  10 -15   6      600.96      627.03     38.36 o 
  -9 -14   6      454.05      503.25     40.26 o 
  -8 -14   6      717.97      739.15     42.16 o 
  -7 -14   6      136.03      147.36     26.97 o 
  -4 -14   6      462.83      406.92     31.90 o 
  -3 -14   6     1940.02     1891.35     23.78 o 
  -2 -14   6      731.34      751.46     15.57 o 
  -1 -14   6      218.27      228.84      9.63 o 
   0 -14   6     2861.64     2979.28     30.63 o 
   1 -14   6       71.73       80.74      8.47 o 
   2 -14   6      506.29      500.37     13.45 o 
   3 -14   6      228.06      275.48     10.41 o 
   4 -14   6      219.34      194.13     12.07 o 
   5 -14   6      200.35      227.14     18.61 o 
   6 -14   6      760.05      753.02     39.12 o 
   7 -14   6      169.47      198.66     21.74 o 
   8 -14   6      120.49      140.32     26.78 o 
   9 -14   6      178.42      136.21     20.26 o 
  10 -14   6      988.83      958.17     36.53 o 
  11 -14   6      312.13      310.40     27.93 o 
  -8 -13   6      111.56      154.20     26.59 o 
  -7 -13   6        8.52       31.14     18.61 o 
  -6 -13   6      511.24      528.71     31.53 o 
  -4 -13   6      732.16      692.04      8.58 o 
  -3 -13   6      379.58      397.10     10.29 o 
  -2 -13   6     1963.07     2026.49     20.69 o 
  -1 -13   6     2961.45     2944.93     27.78 o 
   0 -13   6       14.37       12.31      5.85 o 
   1 -13   6     6003.31     5973.04    129.19 o 
   2 -13   6      537.37      577.16     12.17 o 
   3 -13   6      376.78      410.99     15.21 o 
   4 -13   6     2031.76     1912.20    246.94 o 
   5 -13   6        3.81       -9.87      9.87 o 
   6 -13   6     1848.80     1883.64     52.24 o 
   7 -13   6      640.10      609.05     24.03 o 
   8 -13   6      208.10      163.07     28.87 o 
   9 -13   6     1562.70     1541.83     76.92 o 
  10 -13   6        1.58      -16.29     18.29 o 
  11 -13   6       15.41       18.15     18.98 o 
  12 -13   6      228.93      189.35     61.53 o 
  -7 -12   6        3.76        8.74     15.19 o 
  -6 -12   6     1375.93     1342.85     42.55 o 
  -5 -12   6     1578.81     1592.10     42.93 o 
  -4 -12   6       54.74       56.59      3.80 o 
  -3 -12   6     1794.13     1736.99     22.13 o 
  -2 -12   6     1194.42     1223.32    140.93 o 
  -1 -12   6      316.41      305.88      9.12 o 
   0 -12   6      254.92      220.08     10.33 o 
   1 -12   6      552.26      563.33     13.86 o 
   2 -12   6     1772.50     1714.85     23.27 o 
   3 -12   6      483.91      496.88     14.64 o 
   4 -12   6     1744.78     1633.03     27.93 o 
   5 -12   6     3944.89     3934.99     50.11 o 
   6 -12   6     1539.81     1562.97     30.62 o 
   7 -12   6       68.34       54.57     13.43 o 
   8 -12   6     1933.38     1933.27     42.55 o 
   9 -12   6        6.33       17.43     13.56 o 
  10 -12   6      874.19      934.09     32.36 o 
  11 -12   6      187.00      213.89     28.24 o 
  12 -12   6       87.72       94.42     21.61 o 
  -7 -11   6       23.85       56.21     18.23 o 
  -6 -11   6      635.84      690.53     30.77 o 
  -5 -11   6      979.21      946.60     31.91 o 
  -4 -11   6     2448.01     2439.68     27.58 o 
  -3 -11   6      324.80      302.99      9.38 o 
  -2 -11   6     1014.70     1144.10    166.00 o 
  -1 -11   6     5936.37     6080.54     43.50 o 
   0 -11   6        1.14       -2.69      6.72 o 
   1 -11   6       22.38       21.88      6.52 o 
   2 -11   6      211.82      191.95     10.42 o 
   3 -11   6     2031.73     2023.85     20.79 o 
   4 -11   6       61.93       51.79      6.59 o 
   5 -11   6     2194.94     1993.97     23.18 o 
   6 -11   6     1585.92     1578.00     22.10 o 
   7 -11   6     1816.15     1962.79     49.66 o 
   8 -11   6      318.46      304.70     20.01 o 
   9 -11   6      318.24      301.90     21.62 o 
  10 -11   6        1.32       -4.46     15.41 o 
  11 -11   6      446.50      514.53     28.47 o 
  12 -11   6      566.07      641.33     32.90 o 
  13 -11   6      464.98      393.65     52.03 o 
  -7 -10   6      158.92      145.84     20.51 o 
  -6 -10   6      612.54      611.91     27.35 o 
  -5 -10   6      205.20      265.86     19.75 o 
  -4 -10   6      421.36      429.75      8.20 o 
  -3 -10   6     1569.44     1561.33     11.70 o 
  -2 -10   6      420.06      511.29      7.35 o 
  -1 -10   6      657.52      652.24     12.07 o 
   0 -10   6     5286.80     5302.06     39.93 o 
   1 -10   6      115.86      113.03      6.13 o 
   2 -10   6     1151.40     1217.86     14.11 o 
   3 -10   6     2165.13     2156.72     21.52 o 
   4 -10   6      515.91      552.58     11.26 o 
   5 -10   6      564.89      601.86     15.97 o 
   6 -10   6       34.68       48.99      6.60 o 
   7 -10   6      504.24      506.77     11.20 o 
   8 -10   6     1033.59     1066.76     18.85 o 
   9 -10   6     1139.31     1041.49     21.08 o 
  10 -10   6      634.26      509.79    222.01 o 
  11 -10   6       37.55       67.60     17.99 o 
  12 -10   6      737.23      738.92     40.07 o 
  13 -10   6     1350.71     1325.83     44.13 o 
  -8  -9   6     2116.21     2018.92     48.25 o 
  -7  -9   6     1792.89     1947.04     44.83 o 
  -6  -9   6      128.48      114.70     17.09 o 
  -5  -9   6     2029.46     2026.97     41.41 o 
  -4  -9   6     4916.60     5070.93     26.63 o 
  -3  -9   6      204.18      255.91      4.87 o 
  -2  -9   6     2801.75     2911.94     29.80 o 
  -1  -9   6     1794.17     1956.20     14.54 o 
   0  -9   6     1619.64     1593.37     19.19 o 
   1  -9   6     4494.15     4656.89     30.77 o 
   2  -9   6      202.67      267.21     17.06 o 
   3  -9   6     3695.93     3717.72     43.27 o 
   4  -9   6      284.61      272.53      9.89 o 
   5  -9   6       76.92       83.62     15.00 o 
   6  -9   6     2410.96     2410.90     26.23 o 
   7  -9   6      191.75      187.81     12.15 o 
   8  -9   6     1134.23     1178.11     37.61 o 
   9  -9   6       16.92       33.74     15.95 o 
  10  -9   6      409.55      351.87     12.29 o 
  11  -9   6     1433.41     1508.45     56.22 o 
  12  -9   6       62.04       66.08     27.73 o 
  13  -9   6      731.83      651.40    387.61 o 
  14  -9   6      579.61      582.22     33.97 o 
 -14  -8   6      951.96     1059.37     48.24 o 
  -9  -8   6    11364.92    12166.29    184.16 o 
  -8  -8   6     2137.00     2051.26     46.73 o 
  -7  -8   6      447.40      456.55     23.55 o 
  -6  -8   6     1034.88     1138.47     30.39 o 
  -5  -8   6      257.03      301.57     27.35 o 
  -4  -8   6     4216.81     4350.61     63.48 o 
  -3  -8   6      445.35      400.91     10.14 o 
  -2  -8   6      170.18      145.31      4.75 o 
  -1  -8   6    11396.87    11745.19     68.35 o 
   0  -8   6     1521.27     1565.55     17.79 o 
   1  -8   6      416.61      406.12      7.68 o 
   2  -8   6     6441.72     6711.40     47.96 o 
   3  -8   6        5.44       11.93      5.06 o 
   4  -8   6     3409.58     3459.74     33.41 o 
   5  -8   6     2006.57     1971.78     25.45 o 
   6  -8   6      274.30      257.19     18.04 o 
   7  -8   6     4013.60     4077.26     48.08 o 
   8  -8   6     1571.48     1511.76     23.58 o 
   9  -8   6       32.98       25.13      5.44 o 
  10  -8   6     1420.99     1497.40     24.61 o 
  11  -8   6       57.39       45.66     15.57 o 
  12  -8   6     1312.89     1388.39     55.84 o 
  13  -8   6       96.05      136.35     32.28 o 
  14  -8   6      108.56       65.71     49.37 o 
 -14  -7   6        0.13      -11.39     17.85 o 
 -13  -7   6     1734.08     1659.34     50.52 o 
 -12  -7   6      446.00     1052.09     40.26 o 
 -11  -7   6      449.30      518.07     29.63 o 
 -10  -7   6     3070.88     3085.85     62.70 o 
  -9  -7   6       22.57        7.98     12.53 o 
  -8  -7   6      598.05      548.10     24.31 o 
  -7  -7   6     4450.60     4307.55     68.80 o 
  -6  -7   6       23.90        1.14      9.12 o 
  -5  -7   6     1666.49     1689.17     33.05 o 
  -4  -7   6     1693.12     1939.73     30.21 o 
  -3  -7   6      552.60      644.30      8.39 o 
  -2  -7   6     2796.31     2811.66     21.32 o 
  -1  -7   6     4538.98     5345.32     37.44 o 
   0  -7   6     4004.57     4080.68     28.61 o 
   1  -7   6     8636.10     9381.64     64.30 o 
   2  -7   6     1094.79     1086.30     16.22 o 
   3  -7   6      503.16      447.52     11.02 o 
   4  -7   6        6.53       22.09      5.39 o 
   5  -7   6     3062.68     2941.72     29.03 o 
   6  -7   6     2554.29     2644.65     31.12 o 
   7  -7   6        2.92       18.68      5.30 o 
   8  -7   6     5072.50     5123.66     89.14 o 
   9  -7   6      758.49      747.98     22.22 o 
  10  -7   6      881.50      988.33     41.40 o 
  11  -7   6     2073.26     1993.38     26.98 o 
  12  -7   6       25.38       20.18      7.03 o 
  13  -7   6     1100.27     1066.23     53.94 o 
  14  -7   6      183.71      173.57     36.08 o 
 -13  -6   6        0.70        2.58      4.72 o 
 -12  -6   6      464.28      447.40      8.23 o 
 -11  -6   6     2219.74     2100.37     19.37 o 
 -10  -6   6      923.84      951.53     32.29 o 
  -9  -6   6     1406.45     1537.03     36.85 o 
  -8  -6   6      583.37      593.30     23.17 o 
  -7  -6   6       42.15       71.78     13.29 o 
  -6  -6   6     1796.85     1803.21     34.95 o 
  -5  -6   6      650.50      650.22     20.89 o 
  -4  -6   6        8.29       48.33      7.24 o 
  -3  -6   6       44.88       66.08      4.94 o 
  -2  -6   6        7.81       21.68      4.29 o 
  -1  -6   6     7753.83     7801.74     52.10 o 
   0  -6   6        0.22        0.79      2.79 o 
   1  -6   6     3502.43     3512.01     26.29 o 
   2  -6   6      182.14      161.77     26.58 o 
   3  -6   6      229.25      202.69      6.35 o 
   4  -6   6    14240.19    14443.43    102.87 o 
   5  -6   6      565.64      601.05     11.48 o 
   6  -6   6       69.58       58.53      6.21 o 
   7  -6   6     3528.28     3607.22     38.68 o 
   8  -6   6       21.78       15.57     15.19 o 
   9  -6   6     1204.61     1243.68     42.92 o 
  10  -6   6      592.13      538.22     34.18 o 
  11  -6   6      346.41      437.54     54.31 o 
  12  -6   6      877.91      790.06     45.96 o 
  13  -6   6      215.39      199.40     33.42 o 
  14  -6   6      827.48      709.53     50.14 o 
 -14  -5   6       85.24       71.61     11.01 o 
 -13  -5   6      774.57      760.01     11.81 o 
 -12  -5   6     1658.17     1597.33     13.66 o 
 -11  -5   6     1809.44     1771.69     13.33 o 
 -10  -5   6     3597.61     3767.38     22.58 o 
  -9  -5   6       97.25      102.55      3.15 o 
  -8  -5   6       17.60      415.87     30.00 o 
  -7  -5   6     5176.87     5053.56     70.72 o 
  -6  -5   6      330.74      358.90     20.70 o 
  -5  -5   6     3145.86     2975.41     31.15 o 
  -4  -5   6      627.19      585.10     11.97 o 
  -3  -5   6      384.30      452.75      5.81 o 
  -2  -5   6     3425.38     3730.71     25.96 o 
  -1  -5   6     2077.10     2382.54     16.16 o 
   0  -5   6      106.99       89.34      4.12 o 
   1  -5   6      137.85      150.59     17.14 o 
   2  -5   6      260.53      361.14      7.36 o 
   3  -5   6      651.74      561.92      8.88 o 
   4  -5   6     1667.12     1799.87     17.12 o 
   5  -5   6     2574.64     2770.55     37.43 o 
   6  -5   6     3346.40     3402.28     40.78 o 
   7  -5   6      308.31      306.50     15.24 o 
   8  -5   6      600.88      614.57     30.77 o 
   9  -5   6      432.33      467.18     47.48 o 
  10  -5   6      407.86      458.06     32.28 o 
  11  -5   6      200.86      193.70     27.73 o 
  12  -5   6        0.78       22.41     21.65 o 
  13  -5   6      870.10      830.70     71.41 o 
  14  -5   6      383.33      437.54     42.54 o 
  15  -5   6      112.45       74.82     32.28 o 
 -15  -4   6      505.71      497.72     12.38 o 
 -14  -4   6     2223.31     2093.59     23.10 o 
 -13  -4   6       99.92       95.70      7.28 o 
 -12  -4   6     2360.20     2378.16     23.91 o 
 -11  -4   6     2293.98     2376.96     21.72 o 
 -10  -4   6        5.59        7.60      2.95 o 
  -9  -4   6     1513.72     1570.20     11.44 o 
  -8  -4   6       95.58      108.13      6.78 o 
  -7  -4   6     2342.71     2264.81     12.53 o 
  -6  -4   6      111.39      137.39      4.01 o 
  -5  -4   6     1480.07     1557.79     16.45 o 
  -4  -4   6      273.30      152.22      4.96 o 
  -3  -4   6     2536.73     2677.67     15.31 o 
  -2  -4   6     1623.36     1616.86     10.99 o 
  -1  -4   6     6042.04     5970.53     33.16 o 
   0  -4   6       39.44       32.01      4.22 o 
   1  -4   6     2174.67     2231.28     18.76 o 
   2  -4   6     4339.18     4096.08     29.09 o 
   3  -4   6     3388.59     3764.11     45.05 o 
   4  -4   6        4.77       38.32      7.62 o 
   5  -4   6      601.91      513.52     28.68 o 
   6  -4   6     2097.79     1983.31     29.04 o 
   7  -4   6       55.94       42.81     12.95 o 
   8  -4   6      309.30      352.08     38.93 o 
   9  -4   6     3792.56     3782.86     51.79 o 
  10  -4   6      106.19       92.67     22.79 o 
  11  -4   6     2518.59     2420.94     92.32 o 
  12  -4   6      526.89      544.28     39.12 o 
  13  -4   6      143.35      131.41     30.00 o 
  14  -4   6      475.51      435.27     42.16 o 
  15  -4   6       59.69       44.82     29.62 o 
 -16  -3   6      601.16      698.66     19.56 o 
 -15  -3   6      143.79      150.51      8.67 o 
 -14  -3   6      599.31      612.54     13.16 o 
 -13  -3   6      843.13      819.52     16.16 o 
 -12  -3   6      398.83      351.33     11.46 o 
 -11  -3   6     3090.18     3171.09     26.20 o 
 -10  -3   6     2097.59     2185.45     17.05 o 
  -9  -3   6     1879.97     1904.70     14.23 o 
  -8  -3   6     7690.07     8018.62     63.40 o 
  -7  -3   6     1612.70     1648.97     17.19 o 
  -6  -3   6     8257.26     8712.27     44.57 o 
  -5  -3   6     2878.59     2631.34     32.75 o 
  -4  -3   6      731.43      902.70      7.44 o 
  -3  -3   6     9396.08     9314.62     48.54 o 
  -2  -3   6     4662.25     4641.10     48.26 o 
  -1  -3   6     2501.92     2279.87     44.38 o 
   0  -3   6    12822.31    13158.59     85.21 o 
   1  -3   6      138.12      174.35      5.94 o 
   2  -3   6     8836.05     8938.16     74.96 o 
   3  -3   6     1745.72     1718.21     39.52 o 
   4  -3   6        7.57       25.98      7.57 o 
   5  -3   6     3222.39     3205.92     46.91 o 
   6  -3   6      536.72      563.44     23.93 o 
   7  -3   6      486.29      455.91     18.94 o 
   8  -3   6      191.12      195.50     14.86 o 
   9  -3   6      314.35      329.01     21.46 o 
  10  -3   6     4867.91     4738.71    160.59 o 
  11  -3   6      573.06      538.21     36.08 o 
  12  -3   6     1303.25     1394.47     52.42 o 
  13  -3   6      986.92      882.37     47.86 o 
  14  -3   6       13.54       29.24     25.07 o 
  15  -3   6      736.14      801.81     52.42 o 
 -17  -2   6     1456.28     1469.22     26.45 o 
 -16  -2   6      165.47      145.53     23.36 o 
 -15  -2   6      948.88      922.22     31.91 o 
 -14  -2   6      642.85      713.04     20.32 o 
 -13  -2   6      633.81      590.80     11.16 o 
 -12  -2   6     1518.34     1536.67     16.64 o 
 -11  -2   6     2426.01     2421.09     20.71 o 
 -10  -2   6      442.80      471.09      8.53 o 
  -9  -2   6      258.46      209.21     13.10 o 
  -8  -2   6      369.93      384.01      8.77 o 
  -7  -2   6     7968.32     8145.62     54.29 o 
  -6  -2   6       83.90      118.34      3.54 o 
  -5  -2   6     3318.81     3515.00     20.76 o 
  -4  -2   6     9612.86     9762.38     51.86 o 
  -3  -2   6     1510.30     1636.83     12.89 o 
  -2  -2   6     5157.71     4903.52     31.48 o 
  -1  -2   6     9655.77     8933.34     56.77 o 
   0  -2   6     2171.41     2261.94     26.22 o 
   1  -2   6    23598.23    23270.42    201.23 o 
   2  -2   6        3.59        3.64      8.55 o 
   3  -2   6     1516.49     1549.87     21.14 o 
   4  -2   6     9711.34    10321.05     92.93 o 
   5  -2   6     1694.19     1763.01    100.11 o 
   6  -2   6     4951.55     4947.59     71.86 o 
   7  -2   6      702.07      731.45     19.95 o 
   8  -2   6     1763.22     1722.39     47.30 o 
   9  -2   6     2737.46     2767.83     47.23 o 
  10  -2   6      111.71      113.69     19.06 o 
  11  -2   6      790.28      800.15     26.93 o 
  12  -2   6       41.67       30.76     22.03 o 
  13  -2   6      857.33      891.85     47.86 o 
  14  -2   6      894.70      905.15     78.63 o 
  15  -2   6        2.65        3.04     22.41 o 
 -18  -1   6       53.50       63.83     14.30 o 
 -17  -1   6      146.08      121.03     15.95 o 
 -16  -1   6      183.38      193.25     17.71 o 
 -15  -1   6      618.45      588.97     15.36 o 
 -14  -1   6      644.61      695.69     16.93 o 
 -13  -1   6      751.79      789.50     14.68 o 
 -12  -1   6     1675.40     1682.81     18.03 o 
 -11  -1   6      382.34      427.04     12.12 o 
 -10  -1   6       13.76        9.05      6.53 o 
  -9  -1   6      322.37      326.68      8.47 o 
  -8  -1   6     2742.82     2739.76     20.91 o 
  -7  -1   6      715.68      790.12     10.01 o 
  -6  -1   6     8261.31     8414.32     45.20 o 
  -5  -1   6      102.46       75.93      3.70 o 
  -4  -1   6       25.26       26.05      3.48 o 
  -3  -1   6     3143.40     3037.47     21.19 o 
  -2  -1   6     7112.91     7204.06     46.22 o 
  -1  -1   6    30125.86    30842.19    873.19 o 
   0  -1   6     4753.21     4337.02     43.37 o 
   1  -1   6     1900.91     1885.56     22.92 o 
   2  -1   6     4051.08     3671.40     40.88 o 
   3  -1   6        5.69       29.16      7.66 o 
   4  -1   6     8176.37     8080.12     98.00 o 
   5  -1   6      157.65      175.72     13.25 o 
   6  -1   6     1173.92     1267.33     27.52 o 
   7  -1   6     3000.12     3030.05     39.55 o 
   8  -1   6     1187.26     1168.56     25.35 o 
   9  -1   6     1009.18     1060.00     26.60 o 
  10  -1   6     4870.75     4876.31     63.02 o 
  11  -1   6      370.22      385.58     33.04 o 
  12  -1   6      241.85      259.50     21.46 o 
  13  -1   6      106.99      112.04     28.48 o 
  14  -1   6      658.61      693.94     47.48 o 
 -18   0   6      178.62      182.07    106.53 o 
 -17   0   6       38.46       31.37      8.60 o 
 -16   0   6       96.30      108.61      9.55 o 
 -15   0   6      740.83      719.46     16.50 o 
 -14   0   6        8.32        7.85     11.27 o 
 -13   0   6      112.54      149.27     12.19 o 
 -12   0   6     3610.57     3715.74     33.23 o 
 -11   0   6     1337.97     1289.68     18.26 o 
 -10   0   6      583.70      577.31     20.13 o 
  -9   0   6     1650.85     1580.26     16.39 o 
  -8   0   6     2341.45     2391.47     16.86 o 
  -7   0   6     6283.53     6427.78     36.88 o 
  -6   0   6      235.43      225.22      5.90 o 
  -5   0   6    13940.91    13966.00     78.06 o 
  -4   0   6     2112.13     2180.52     17.51 o 
  -3   0   6     1519.62     1485.31     13.75 o 
  -2   0   6    10414.51    10307.97     82.99 o 
  -1   0   6     2611.49     2582.32     85.92 o 
   0   0   6     5877.64     5564.49     49.92 o 
   1   0   6       31.19        2.74      7.52 o 
   2   0   6      279.59      287.86     22.98 o 
   3   0   6     4226.70     3566.34     37.81 o 
   4   0   6      922.12      932.77     18.97 o 
   5   0   6     5012.55     4926.41     75.86 o 
   6   0   6     1688.37     1633.25     42.55 o 
   7   0   6       12.80       20.31      9.87 o 
   8   0   6      260.34      301.22     16.70 o 
   9   0   6     1482.57     1456.54     29.73 o 
  10   0   6      462.08      463.05     25.46 o 
  11   0   6     1511.25     1568.26     47.29 o 
  12   0   6       91.56       72.06     18.50 o 
  13   0   6      312.35      313.09     26.47 o 
  14   0   6      221.28      238.90     36.46 o 
 -18   1   6        0.06       -3.94      9.61 o 
 -17   1   6      771.28      732.28     17.49 o 
 -16   1   6      409.81      429.15     15.42 o 
 -15   1   6      231.59      208.82     16.10 o 
 -14   1   6        4.60        3.47      8.40 o 
 -13   1   6      830.38      875.30     18.56 o 
 -12   1   6     3526.86     3606.34     31.19 o 
 -11   1   6      358.70      363.56     20.32 o 
 -10   1   6     1035.86     1106.53     18.42 o 
  -9   1   6     1890.63     2021.02     17.41 o 
  -8   1   6      673.80      646.12      9.30 o 
  -7   1   6      382.50      446.57      7.03 o 
  -6   1   6     2060.18     1928.70     15.66 o 
  -5   1   6        0.27       12.42      3.98 o 
  -4   1   6      144.72      202.61      6.05 o 
  -3   1   6     3512.03     3730.29     38.22 o 
  -2   1   6     5378.99     5177.65     53.65 o 
  -1   1   6    21056.81    21603.64    185.98 o 
   0   1   6     2747.41     2860.80     35.47 o 
   1   1   6     7702.98     8331.02     73.89 o 
   2   1   6     5902.81     5681.61     76.66 o 
   3   1   6      469.42      429.46     16.60 o 
   4   1   6     4347.65     4002.99     43.73 o 
   5   1   6     1147.90     1092.13     38.94 o 
   6   1   6     1914.69     1825.03     29.39 o 
   7   1   6     3180.84     3255.55     42.67 o 
   8   1   6      112.24      128.14     17.68 o 
   9   1   6     1868.59     1910.41     34.65 o 
  10   1   6      208.13      203.67     17.34 o 
  11   1   6      200.81      185.45     17.97 o 
  12   1   6      723.16      750.65     39.50 o 
  13   1   6      255.35      269.10     22.33 o 
  14   1   6      600.36      398.05     64.57 o 
 -18   2   6     1526.59     1431.06     33.91 o 
 -17   2   6       17.16       15.52      7.88 o 
 -16   2   6     1024.20      977.01     19.38 o 
 -15   2   6      127.72      118.48     10.87 o 
 -14   2   6      170.77      196.89     13.28 o 
 -13   2   6     1479.06     1458.28     18.50 o 
 -12   2   6      591.88      555.02     42.73 o 
 -11   2   6     1433.37     1430.74     18.83 o 
 -10   2   6     3641.33     3735.19     30.39 o 
  -9   2   6       39.34       20.21      9.54 o 
  -8   2   6     7616.92     7723.78     44.63 o 
  -7   2   6      901.63      946.27     10.91 o 
  -6   2   6     4983.74     4944.80     34.76 o 
  -5   2   6      733.79      569.98     10.00 o 
  -4   2   6     4683.71     4337.03     48.09 o 
  -3   2   6     1271.97     1147.06     17.14 o 
  -2   2   6     2103.81     2019.25     29.83 o 
  -1   2   6     6398.58     6128.67     79.16 o 
   0   2   6     7200.19     7124.40     64.19 o 
   1   2   6     2852.11     3018.65     39.55 o 
   2   2   6    16134.81    17127.06    427.06 o 
   3   2   6     4250.74     4277.45     65.39 o 
   4   2   6       25.59       27.66      9.57 o 
   5   2   6     4091.18     4056.10     47.62 o 
   6   2   6     2662.44     2592.68     36.56 o 
   7   2   6        2.38       11.53      9.55 o 
   8   2   6      296.93      308.20     46.15 o 
   9   2   6        7.38       14.25     11.04 o 
  10   2   6     4208.40     4096.50     64.82 o 
  11   2   6      936.41      973.93     41.97 o 
  12   2   6      241.58      245.57     22.60 o 
  13   2   6      577.63      590.15     42.73 o 
  14   2   6      225.72      271.01     50.32 o 
 -18   3   6        2.85        4.64     11.41 o 
 -17   3   6      285.81      247.91     21.91 o 
 -16   3   6       56.50       55.85     10.48 o 
 -15   3   6     1947.75     1820.02     27.74 o 
 -14   3   6     1021.28     1043.53     16.13 o 
 -13   3   6      440.57      431.18     13.29 o 
 -12   3   6     1365.91     1420.84     27.54 o 
 -11   3   6     3064.01     3179.87     34.67 o 
 -10   3   6     1093.56     1043.16     15.24 o 
  -9   3   6     5774.60     5783.71     44.29 o 
  -8   3   6      127.32      130.23      5.81 o 
  -7   3   6     1228.09     1289.03     28.92 o 
  -6   3   6     2741.42     2743.60     21.18 o 
  -5   3   6     6668.57     6982.25     48.65 o 
  -4   3   6     6429.73     5982.53     52.56 o 
  -3   3   6     5877.70     5668.96     50.69 o 
  -2   3   6       61.74       96.80      9.62 o 
  -1   3   6      105.26       37.65      8.97 o 
   0   3   6       83.54       75.07     10.32 o 
   1   3   6     1171.87     1079.27     20.95 o 
   2   3   6     4602.23     4710.26     52.09 o 
   3   3   6     2813.52     2782.93     35.81 o 
   4   3   6     6247.57     6553.92     94.51 o 
   5   3   6      206.52      208.43     18.42 o 
   6   3   6      675.96      714.61     46.91 o 
   7   3   6      106.32      149.33     25.26 o 
   8   3   6      299.09      256.32     20.93 o 
   9   3   6     5847.11     5866.87     78.12 o 
  10   3   6     1172.02     1193.71     44.06 o 
  11   3   6     2292.92     2352.83     42.79 o 
  12   3   6     1183.96     1099.36     44.06 o 
  13   3   6        8.38       20.86     14.41 o 
 -18   4   6      219.79      182.96     19.94 o 
 -17   4   6        2.15        1.74     10.61 o 
 -16   4   6      348.58      400.91     24.31 o 
 -15   4   6     1321.48     1410.27     35.28 o 
 -14   4   6       43.71       26.21     11.28 o 
 -13   4   6      668.75      685.98     30.01 o 
 -12   4   6        2.38       -4.94     19.75 o 
 -11   4   6     1768.00     1784.07     42.17 o 
 -10   4   6     1719.85     1696.81     22.70 o 
  -9   4   6      612.13      609.11     20.72 o 
  -8   4   6     4975.52     4954.53     36.26 o 
  -7   4   6       16.93       15.53      3.91 o 
  -6   4   6     1598.43     1542.74     14.74 o 
  -5   4   6     4098.24     4289.88     41.63 o 
  -4   4   6       53.70       34.67      8.36 o 
  -3   4   6     4245.57     4310.71     46.77 o 
  -2   4   6     4129.48     4144.90     57.23 o 
  -1   4   6      158.33      297.56     13.63 o 
   0   4   6    14240.00    13789.97    193.29 o 
   1   4   6      820.01      749.72     18.92 o 
   2   4   6      217.49      152.73     13.02 o 
   3   4   6     1262.66     1234.26     24.49 o 
   4   4   6      579.54      431.60     21.84 o 
   5   4   6      395.88      391.26     17.52 o 
   6   4   6      155.65      168.22     16.50 o 
   7   4   6     1009.66      992.74     40.26 o 
   8   4   6        9.02       12.56     10.38 o 
   9   4   6       15.46       18.24     11.40 o 
  10   4   6     1654.21     1714.61     34.99 o 
  11   4   6       42.46       19.03     15.69 o 
  12   4   6      284.80      269.75     20.97 o 
  13   4   6     1026.43     1102.94     47.10 o 
 -18   5   6      234.45      214.41     25.69 o 
 -17   5   6      452.09      432.95     37.20 o 
 -16   5   6       11.37       35.51     13.56 o 
 -15   5   6     1440.09     1473.99     32.90 o 
 -14   5   6     1242.46     1279.75     63.06 o 
 -13   5   6      170.84      125.71     34.18 o 
 -12   5   6     1640.57     1600.11     42.55 o 
 -11   5   6     1882.96     1969.87     46.73 o 
 -10   5   6      579.01      570.36     10.22 o 
  -9   5   6     7541.56     7607.45     56.62 o 
  -8   5   6      685.03      721.28     13.45 o 
  -7   5   6     2566.33     2523.30     21.42 o 
  -6   5   6     2186.37     2349.02     43.89 o 
  -5   5   6     1704.95     1617.93     23.95 o 
  -4   5   6     9673.40     9917.94    111.17 o 
  -3   5   6      286.56      355.12     37.98 o 
  -2   5   6     4429.39     4441.52     50.59 o 
  -1   5   6     2386.24     2395.37     31.20 o 
   0   5   6      535.13      618.15     17.67 o 
   1   5   6     4855.87     4704.25    109.32 o 
   2   5   6        0.31        1.95      8.46 o 
   3   5   6     1771.23     1654.64     29.64 o 
   4   5   6     1075.57     1125.82     30.00 o 
   5   5   6      478.11      547.82     41.78 o 
   6   5   6        3.75       18.29     17.34 o 
   7   5   6      236.95      217.33     20.17 o 
   8   5   6      174.26      241.46     20.99 o 
   9   5   6      589.64      564.68     26.92 o 
  10   5   6       35.95       23.81     14.43 o 
  11   5   6       45.88       70.56     17.48 o 
  12   5   6      419.19      508.99     66.47 o 
  13   5   6       23.28       14.19     13.94 o 
 -17   6   6      493.29      493.06     31.69 o 
 -16   6   6     1832.99     1861.92     94.59 o 
 -15   6   6        2.42        2.66     19.75 o 
 -14   6   6     1505.47     1546.47     49.76 o 
 -13   6   6      763.43      780.56     35.70 o 
 -12   6   6       11.99       15.57     15.95 o 
 -11   6   6     1622.58     1642.29     44.45 o 
 -10   6   6      209.22      184.02     10.25 o 
  -9   6   6     1296.42     1261.17     27.41 o 
  -8   6   6      523.81      443.59     16.28 o 
  -7   6   6      218.15      228.08      6.98 o 
  -6   6   6     3071.04     2773.25     35.57 o 
  -5   6   6      265.44      260.55     13.90 o 
  -4   6   6     1396.04     1323.94     42.36 o 
  -3   6   6     2386.17     2364.27     34.96 o 
  -2   6   6      645.02      675.54     18.17 o 
  -1   6   6     1993.54     1833.40     33.06 o 
   0   6   6     2330.14     2239.36     32.46 o 
   1   6   6      345.28      396.02     17.79 o 
   2   6   6     2065.40     1971.69     37.30 o 
   3   6   6      342.58      328.72     17.59 o 
   4   6   6     2640.61     2711.53     45.26 o 
   5   6   6      472.51      438.63     19.52 o 
   6   6   6        0.91       -0.43     27.72 o 
   7   6   6     1636.77     1604.76     31.80 o 
   8   6   6      702.79      731.19     24.50 o 
   9   6   6      162.86      151.50     16.05 o 
  10   6   6      691.59      735.59     28.68 o 
  11   6   6       97.28      104.83     23.17 o 
  12   6   6      374.45      326.98     88.69 o 
 -17   7   6      450.21      474.73     27.93 o 
 -16   7   6        2.21        5.35     12.88 o 
 -15   7   6     2108.85     2139.60     62.30 o 
 -14   7   6       23.49       31.52     19.75 o 
 -13   7   6      844.93      847.04     38.74 o 
 -12   7   6     2067.40     2020.38     53.19 o 
 -11   7   6       33.93       60.77     31.52 o 
 -10   7   6     5007.48     5104.40     70.65 o 
  -9   7   6     1801.02     1777.76     20.20 o 
  -8   7   6      262.14      293.69      9.94 o 
  -7   7   6     2983.20     2758.87     53.49 o 
  -6   7   6     1960.75     2063.49     37.88 o 
  -5   7   6      144.72      136.25     16.64 o 
  -4   7   6      932.18      799.46     25.36 o 
  -3   7   6      705.92      666.95     24.06 o 
  -2   7   6     5104.52     4713.11     59.30 o 
  -1   7   6      297.91      336.75     20.77 o 
   0   7   6     2250.92     2207.01     40.42 o 
   1   7   6     6083.38     6279.89     67.75 o 
   2   7   6        8.80        6.38     12.15 o 
   3   7   6     6126.12     6106.05     68.65 o 
   4   7   6      788.64      903.68     37.47 o 
   5   7   6     1977.74     2081.10     66.87 o 
   6   7   6     4548.68     4388.39     62.11 o 
   7   7   6      512.27      512.78     20.75 o 
   8   7   6      675.24      663.69     22.82 o 
   9   7   6      738.42      706.15     23.63 o 
  10   7   6      149.58      118.46     18.35 o 
  11   7   6      772.94      742.51     47.48 o 
  12   7   6       39.76       64.99     25.07 o 
 -17   8   6      243.37      280.65     41.21 o 
 -16   8   6      477.49      501.36     47.10 o 
 -15   8   6      103.20      127.23     27.73 o 
 -14   8   6      646.22      725.47     39.88 o 
 -13   8   6       47.66       48.99     22.03 o 
 -12   8   6     1331.58     1383.48     71.42 o 
 -11   8   6     2433.23     2450.22     60.03 o 
 -10   8   6      105.57       98.15      5.32 o 
  -9   8   6     2306.26     2326.75     46.04 o 
  -8   8   6      146.25      128.18      5.64 o 
  -7   8   6        1.63       -0.18      8.65 o 
  -6   8   6     2513.72     2535.55     42.74 o 
  -5   8   6      725.10      684.15     21.25 o 
  -4   8   6     2306.45     2315.65     35.16 o 
  -3   8   6       18.47       31.67     11.19 o 
  -2   8   6        0.81       -7.40     11.58 o 
  -1   8   6     4893.56     4616.98     54.17 o 
   0   8   6      299.38      279.23     19.52 o 
   1   8   6     2127.18     2177.27     41.99 o 
   2   8   6     3328.38     3322.59     45.26 o 
   3   8   6      119.01      130.37     15.24 o 
   4   8   6     4454.00     4392.19     62.28 o 
   5   8   6      518.65      513.06     24.15 o 
   6   8   6       11.49       11.45     16.89 o 
   7   8   6      699.49      708.52     22.91 o 
   8   8   6      125.78      130.57     18.99 o 
   9   8   6     1291.81     1285.77     44.63 o 
  10   8   6       46.97       37.52     15.78 o 
  11   8   6      179.06       68.63     59.06 o 
 -14   9   6      107.86       84.32     42.92 o 
 -13   9   6      250.97      330.43     33.42 o 
 -12   9   6      426.08      433.75     34.18 o 
 -11   9   6      431.94      440.21     33.04 o 
 -10   9   6      478.71      483.49     14.33 o 
  -9   9   6      256.04      270.66      8.79 o 
  -8   9   6      200.38      220.82     11.85 o 
  -7   9   6      257.64      252.14     18.06 o 
  -6   9   6       84.45      105.67     14.82 o 
  -5   9   6     1710.28     1806.81     37.90 o 
  -4   9   6       58.29       27.19     11.57 o 
  -3   9   6      578.13      593.18     33.43 o 
  -2   9   6       27.30       26.80     11.50 o 
  -1   9   6      532.68      529.15     36.46 o 
   0   9   6     1976.45     1858.23     38.47 o 
   1   9   6      951.01      868.64     86.99 o 
   2   9   6     2734.28     2610.35     39.87 o 
   3   9   6     1643.83     1683.12     31.91 o 
   4   9   6       65.73       75.40     16.72 o 
   5   9   6     5879.76     5852.63     98.83 o 
   6   9   6     1014.38     1026.68     66.85 o 
   7   9   6        0.52       25.71     14.25 o 
   8   9   6      754.47      749.30     28.74 o 
   9   9   6      155.09      139.21     22.03 o 
  10   9   6     1712.01     1643.35     58.31 o 
 -15  10   6      620.36      536.31     45.58 o 
 -14  10   6      502.44      553.01     42.92 o 
 -13  10   6       54.54       90.77     27.35 o 
 -12  10   6     2317.16     2426.15     68.38 o 
 -11  10   6     1753.38     1739.52     85.48 o 
 -10  10   6      129.47      137.27     18.36 o 
  -9  10   6     3440.06     3541.44     38.45 o 
  -8  10   6     1212.99     1131.31     35.90 o 
  -7  10   6     1070.31     1064.26     47.29 o 
  -6  10   6     1362.40     1513.04     32.23 o 
  -5  10   6     1323.40     1278.16     35.77 o 
  -4  10   6     5512.98     5745.92     75.39 o 
  -3  10   6     1230.04     1170.73     31.89 o 
  -2  10   6      100.10      128.71     15.33 o 
  -1  10   6     1412.76     1470.39     47.11 o 
   0  10   6     1344.94     1267.80     32.57 o 
   1  10   6      699.15      692.74     26.51 o 
   2  10   6       20.66       20.61     14.22 o 
   3  10   6      462.17      451.28     20.22 o 
   4  10   6      471.87      570.28     38.36 o 
   5  10   6       50.24       59.94     20.89 o 
   6  10   6      218.75      229.61     20.76 o 
   7  10   6      168.67      131.34     15.85 o 
   8  10   6       75.15       70.98     17.25 o 
   9  10   6     1054.78     1077.99     34.42 o 
 -15  11   6        1.02        6.08     23.55 o 
 -14  11   6      102.10       26.21     25.07 o 
 -13  11   6      542.38      508.20     43.68 o 
 -12  11   6       94.09       66.46     42.16 o 
 -11  11   6      854.71      756.26     44.82 o 
 -10  11   6     1026.26      885.00    235.13 o 
  -9  11   6     2494.84     2370.12     61.77 o 
  -8  11   6     1147.56     1153.60     33.05 o 
  -7  11   6        2.98       -8.76     11.84 o 
  -6  11   6     1625.02     1594.95     33.62 o 
  -5  11   6      266.81      331.08     19.74 o 
  -4  11   6     1189.06     1135.97     28.44 o 
  -3  11   6     3346.06     3360.20    145.16 o 
  -2  11   6     1858.30     1918.52     50.91 o 
  -1  11   6      433.55      523.77     27.73 o 
   0  11   6     2105.32     2129.69     53.10 o 
   1  11   6       91.32       83.04     18.61 o 
   2  11   6       13.72       16.50     16.52 o 
   3  11   6      820.16      859.52     25.31 o 
   4  11   6      602.20      613.61     22.82 o 
   5  11   6        4.20       10.21     11.08 o 
   6  11   6       32.69       35.17     15.17 o 
   7  11   6       22.16       27.85     12.59 o 
   8  11   6      356.90      389.81     21.59 o 
   9  11   6      341.44      343.10    196.36 o 
 -14  12   6      170.58      148.88     56.59 o 
 -13  12   6        3.75        9.12     23.55 o 
 -12  12   6        3.42      -17.85     23.93 o 
 -11  12   6       33.68       26.21     23.93 o 
 -10  12   6      824.63      807.53     70.27 o 
  -9  12   6     1761.56     1665.77     43.44 o 
  -8  12   6       54.34       28.70     16.90 o 
  -7  12   6      681.20      635.58     34.94 o 
  -6  12   6       86.47       80.99     18.77 o 
  -5  12   6      281.59      263.69     19.57 o 
  -4  12   6     1236.91     1251.05     30.88 o 
  -3  12   6        0.15       11.95     11.67 o 
  -2  12   6      994.21     1137.07     29.18 o 
  -1  12   6     3221.53     3306.64     54.34 o 
   0  12   6      366.52      430.86     21.26 o 
   1  12   6     2319.26     2346.46     47.58 o 
   2  12   6       26.78       37.54     13.23 o 
   3  12   6     2715.40     2759.62     51.45 o 
   4  12   6     1384.63     1473.27     32.72 o 
   5  12   6      182.25      151.39     16.55 o 
   6  12   6      259.93      217.59     18.36 o 
   7  12   6      847.58      859.59     27.18 o 
 -13  13   6       56.25       44.44     30.00 o 
 -12  13   6        2.53      -25.83     26.21 o 
 -11  13   6      564.35      627.84     71.03 o 
 -10  13   6      229.41      252.57     35.32 o 
  -9  13   6      879.19      959.75     41.21 o 
  -8  13   6     2136.27     2055.16     51.19 o 
  -7  13   6       67.38       70.27     16.32 o 
  -6  13   6     1451.79     1436.47     35.32 o 
  -5  13   6      706.68      638.93     30.56 o 
  -4  13   6      259.05      246.73     29.06 o 
  -3  13   6      904.77      872.40     36.27 o 
  -2  13   6       13.15      -11.76     12.31 o 
  -1  13   6      442.52      474.60     26.59 o 
   0  13   6      925.19     1037.42     28.65 o 
   1  13   6        8.06       10.28     22.98 o 
   2  13   6     3195.99     3307.15     55.85 o 
   3  13   6      149.79      182.02     18.15 o 
   4  13   6      771.86      845.94     29.06 o 
   5  13   6      812.82      841.00     33.20 o 
   6  13   6        0.12        7.47     11.46 o 
 -12  14   6      532.69      593.65     50.90 o 
 -11  14   6      108.52       66.08     30.76 o 
 -10  14   6     1623.46     1594.32     65.34 o 
  -9  14   6     2263.13     2155.70     48.40 o 
  -8  14   6       50.32       60.79     17.57 o 
  -7  14   6      511.14      515.89     30.96 o 
  -6  14   6      189.46      199.09     20.32 o 
  -5  14   6      207.13      204.49     20.49 o 
  -4  14   6      980.23      882.61    147.76 o 
  -3  14   6      140.95      142.54     17.95 o 
  -2  14   6      699.71      700.27     32.67 o 
  -1  14   6      122.97      140.66     19.56 o 
   0  14   6      374.85      465.37     28.38 o 
   1  14   6     1343.82     1480.85     34.92 o 
   2  14   6        0.39        8.25     15.33 o 
   3  14   6      498.57      567.54     25.17 o 
   4  14   6      105.83       86.20     19.75 o 
   5  14   6      642.05      667.17     31.91 o 
 -11  15   6     2054.50     2048.36     79.02 o 
 -10  15   6      573.98      539.34     49.38 o 
  -9  15   6      304.09      241.42    159.90 o 
  -8  15   6      841.80      891.60     40.26 o 
  -7  15   6       19.61       30.41     21.65 o 
  -6  15   6      851.28      947.13     38.18 o 
  -5  15   6       26.48        1.43     17.28 o 
  -4  15   6      151.55      148.97     19.61 o 
  -3  15   6      293.19      348.19     29.11 o 
  -2  15   6        8.13       -4.84     13.86 o 
  -1  15   6      746.19      748.63     41.78 o 
   0  15   6      211.60      226.30     20.81 o 
   1  15   6      284.15      279.80     27.38 o 
   2  15   6      458.70      517.51     43.11 o 
   3  15   6       13.84       12.55     13.23 o 
  -9  16   6        2.33       37.60     47.85 o 
  -8  16   6      270.84      250.35     26.53 o 
  -7  16   6      376.33      353.34     27.58 o 
  -6  16   6       78.28       96.30     20.42 o 
  -5  16   6     2078.17     2116.73    126.12 o 
  -4  16   6        6.92        5.30     14.04 o 
  -3  16   6      289.75      309.29     24.26 o 
  -2  16   6      399.44      377.76     31.48 o 
  -1  16   6       11.73       -2.87     15.01 o 
   0  16   6      273.13      239.44     35.13 o 
   1  16   6        6.99       -5.21     14.50 o 
  -2 -18   7     1276.61     1274.02     46.34 o 
   0 -18   7      224.88      191.51     29.92 o 
   1 -18   7      755.00      686.20     22.39 o 
   2 -18   7     1331.50     1232.20     32.16 o 
   3 -18   7      414.61      398.67     17.79 o 
  -4 -17   7      106.67        0.00     14.43 o 
  -1 -17   7       34.79       30.63      8.04 o 
   0 -17   7      886.03      847.21     19.14 o 
   1 -17   7       83.10       47.48     16.74 o 
   2 -17   7      430.03      414.08     21.86 o 
   3 -17   7      320.01      284.21     15.15 o 
   4 -17   7      213.18      162.56     20.13 o 
   5 -17   7      890.61      859.17     32.80 o 
   6 -17   7       63.37       70.88     19.84 o 
  -7 -16   7        3.13        6.84     19.37 o 
  -3 -16   7      378.40      362.72     28.49 o 
  -2 -16   7     1155.64     1133.80     19.81 o 
  -1 -16   7      449.10      425.83     11.65 o 
   0 -16   7       98.36       82.87      9.58 o 
   1 -16   7        2.34        4.57     16.52 o 
   2 -16   7       95.65      105.72     10.93 o 
   3 -16   7      200.81      173.25     19.17 o 
   4 -16   7      340.16      320.43     28.60 o 
   5 -16   7       59.41       27.29     15.35 o 
   6 -16   7      368.53      348.23     22.02 o 
   7 -16   7       18.99       26.40     14.76 o 
   8 -16   7      365.84      338.11     25.38 o 
  -7 -15   7       23.90       22.03     21.27 o 
  -6 -15   7      116.85      153.44     26.59 o 
  -3 -15   7      959.42      932.13     20.05 o 
  -2 -15   7       17.02       30.54      7.07 o 
  -1 -15   7     2025.92     1962.92     22.12 o 
   0 -15   7       79.68       81.26     19.24 o 
   1 -15   7      497.78      466.67     19.22 o 
   2 -15   7       88.07       87.03      9.91 o 
   3 -15   7       25.04       25.47      7.18 o 
   4 -15   7      974.64      906.62     36.39 o 
   5 -15   7      431.09      480.61     67.23 o 
   6 -15   7       59.05       41.57     13.83 o 
   7 -15   7     1297.48     1112.85    113.77 o 
   8 -15   7      679.63      684.72     34.91 o 
   9 -15   7      310.46      257.30     30.95 o 
  -6 -14   7      200.36      213.45     26.59 o 
  -4 -14   7      498.19      485.79      6.18 o 
  -3 -14   7      162.33      128.40      8.28 o 
  -2 -14   7      418.74      444.87     16.52 o 
  -1 -14   7        1.09        4.34      5.51 o 
   0 -14   7      942.55     1006.93     19.15 o 
   1 -14   7       96.26      104.53     15.69 o 
   2 -14   7       66.29       61.43      7.69 o 
   3 -14   7      972.11     1044.81     22.80 o 
   4 -14   7      321.43      352.70     22.98 o 
   5 -14   7      151.21      142.58     18.04 o 
   6 -14   7      418.79      483.92     22.02 o 
   7 -14   7        6.48       36.24     17.09 o 
   8 -14   7      704.47      659.29     73.50 o 
   9 -14   7        0.95        9.94     30.76 o 
  10 -14   7     1860.93     1775.49     47.13 o 
  -6 -13   7     2625.25     2696.40     63.07 o 
  -5 -13   7      153.91      180.79     22.79 o 
  -4 -13   7     1627.93     1589.49     15.39 o 
  -3 -13   7      938.64      913.45     11.63 o 
  -2 -13   7        9.08       12.73      7.38 o 
  -1 -13   7     1970.31     2094.30     25.82 o 
   0 -13   7        5.01        5.13      6.65 o 
   1 -13   7     2017.54     2033.15     58.60 o 
   2 -13   7      135.20      135.62      9.33 o 
   3 -13   7      386.74      440.92     13.62 o 
   4 -13   7     2854.49     2887.40     45.40 o 
   5 -13   7      359.67      330.41     43.87 o 
   6 -13   7      247.24      287.91     18.13 o 
   7 -13   7     1386.79     1399.63     32.77 o 
   8 -13   7       80.37       88.31     17.28 o 
   9 -13   7     3857.48     3895.19     89.87 o 
  10 -13   7      234.67      234.54     24.04 o 
  11 -13   7      206.37      204.36     25.50 o 
  -6 -12   7     3454.60     3466.66     71.06 o 
  -5 -12   7     2309.77     2284.89     52.81 o 
  -4 -12   7      426.61      401.25     14.05 o 
  -3 -12   7     4803.18     4852.18     51.61 o 
  -2 -12   7     4199.14     4213.43     34.82 o 
  -1 -12   7       33.46       42.28      6.11 o 
   0 -12   7     3728.09     3852.34     34.21 o 
   1 -12   7      421.15      481.62     18.36 o 
   2 -12   7     1751.15     1759.81     20.06 o 
   3 -12   7     2626.59     2667.37     34.79 o 
   4 -12   7     1116.26     1155.24     25.64 o 
   5 -12   7     2175.88     2224.59     35.86 o 
   6 -12   7      169.51      157.24     18.40 o 
   7 -12   7      532.85      606.50     23.63 o 
   8 -12   7     2732.96     2774.18    126.33 o 
   9 -12   7       21.07       30.29     15.17 o 
  10 -12   7     1274.72     1370.71     39.34 o 
  11 -12   7     1077.30     1089.33     45.73 o 
  12 -12   7        3.84       40.37     31.28 o 
  -6 -11   7      792.30      805.26     33.05 o 
  -5 -11   7      658.66      679.14     28.49 o 
  -4 -11   7      386.39      347.40      5.37 o 
  -3 -11   7       81.20       72.82      5.91 o 
  -2 -11   7     3236.86     3336.60     25.76 o 
  -1 -11   7     1802.83     1820.16     31.07 o 
   0 -11   7      140.98      137.78      6.84 o 
   1 -11   7      187.18      214.37      7.79 o 
   2 -11   7       22.45       26.74      5.70 o 
   3 -11   7     4397.84     4722.36     40.57 o 
   4 -11   7      915.70     1008.90     15.81 o 
   5 -11   7      203.29      183.06      8.96 o 
   6 -11   7     1600.41     1648.57     27.25 o 
   7 -11   7      300.22      270.61     24.57 o 
   8 -11   7     1056.22     1077.24     19.29 o 
   9 -11   7     1363.13     1393.32     58.31 o 
  10 -11   7      196.75      204.60     21.62 o 
  11 -11   7      398.02      457.87     33.24 o 
  12 -11   7      268.39      255.74     26.97 o 
  -7 -10   7      896.11     1511.41     43.68 o 
  -6 -10   7        6.08       24.69     14.43 o 
  -5 -10   7      205.28      189.90     18.99 o 
  -4 -10   7     1373.26     1365.87     12.49 o 
  -3 -10   7     2900.93     2969.40     19.97 o 
  -2 -10   7      637.62      587.06      9.44 o 
  -1 -10   7      236.76      219.08      6.17 o 
   0 -10   7     1365.81     1313.08     14.53 o 
   1 -10   7     2280.39     2337.81     18.75 o 
   2 -10   7      996.07     1053.35     20.86 o 
   3 -10   7      194.27      200.41     11.20 o 
   4 -10   7     3172.55     3277.11     39.58 o 
   5 -10   7     3335.01     3457.44     40.03 o 
   6 -10   7      395.82      423.15     24.88 o 
   7 -10   7     1020.44     1078.11     23.93 o 
   8 -10   7     1565.51     1517.00     21.23 o 
   9 -10   7      289.91      268.93     17.85 o 
  10 -10   7      298.68      330.43     52.03 o 
  11 -10   7       48.43       21.27     23.17 o 
  12 -10   7      596.38      569.28    339.94 o 
  13 -10   7      821.11      824.47     38.52 o 
  -7  -9   7     2487.30     2403.59     51.29 o 
  -6  -9   7     1007.15     1095.52     31.91 o 
  -5  -9   7     1399.70     1469.80     50.15 o 
  -4  -9   7     3996.74     4029.90     22.40 o 
  -3  -9   7      567.55      661.78      8.17 o 
  -2  -9   7     1895.15     1968.05     17.55 o 
  -1  -9   7     2283.53     2309.87     17.00 o 
   0  -9   7      564.45      600.26     11.79 o 
   1  -9   7      132.66      128.23      6.27 o 
   2  -9   7       10.05        2.86      5.19 o 
   3  -9   7     1944.95     1981.17     27.40 o 
   4  -9   7     1776.25     1824.24     22.96 o 
   5  -9   7       71.80       64.73     13.48 o 
   6  -9   7     1646.57     1639.37     22.08 o 
   7  -9   7     1593.90     1513.12     29.25 o 
   8  -9   7       41.09       58.76     12.91 o 
   9  -9   7        5.56       11.59      9.34 o 
  10  -9   7      127.38       86.24     18.99 o 
  11  -9   7       44.29       30.38     23.55 o 
  12  -9   7      111.63      126.09     32.28 o 
  13  -9   7      334.53      328.53     66.09 o 
  -8  -8   7     4989.95     5003.13     83.25 o 
  -7  -8   7       68.48       70.64     15.57 o 
  -6  -8   7     1795.88     1833.50     39.89 o 
  -5  -8   7     1992.05     1989.38     39.13 o 
  -4  -8   7      478.87      494.06     10.66 o 
  -3  -8   7     3279.79     3383.89     30.60 o 
  -2  -8   7      132.47      136.57      8.60 o 
  -1  -8   7     8941.27     9256.91     68.50 o 
   0  -8   7     1129.14     1049.03     12.39 o 
   1  -8   7     1392.05     1500.46     16.23 o 
   2  -8   7     2043.93     2138.93     27.15 o 
   3  -8   7        0.35        0.38      4.42 o 
   4  -8   7      245.07      178.06      8.74 o 
   5  -8   7     7573.99     7883.73    145.09 o 
   6  -8   7      285.00      289.41     14.05 o 
   7  -8   7     1220.65     1264.64     20.34 o 
   8  -8   7     1529.34     1474.48     27.16 o 
   9  -8   7      261.18      182.56     23.17 o 
  10  -8   7      447.55      442.12     13.08 o 
  11  -8   7      284.05      286.40     11.80 o 
  12  -8   7     1311.62     1264.93     58.12 o 
  13  -8   7      156.00      135.97     34.56 o 
  -9  -7   7     1139.18     1083.76     34.95 o 
  -8  -7   7       15.97       13.29     12.53 o 
  -7  -7   7     2292.75     2392.23     45.98 o 
  -6  -7   7      724.61      722.85     35.71 o 
  -5  -7   7     2725.51     2809.24     33.58 o 
  -4  -7   7     3881.60     4118.88     94.23 o 
  -3  -7   7      152.37      117.12      4.75 o 
  -2  -7   7     2257.67     2013.42     16.89 o 
  -1  -7   7      209.82      213.50      8.32 o 
   0  -7   7     8485.67     8799.51     66.77 o 
   1  -7   7     7952.64     8734.35     74.92 o 
   2  -7   7     1935.22     2059.56     23.21 o 
   3  -7   7     7901.48     7915.12     69.87 o 
   4  -7   7      401.58      361.45     10.46 o 
   5  -7   7      171.97      147.57     11.32 o 
   6  -7   7     2933.50     3068.83     41.61 o 
   7  -7   7      361.44      408.92     15.60 o 
   8  -7   7     2010.82     2066.51     31.91 o 
   9  -7   7       34.24       34.74     10.69 o 
  10  -7   7      273.45      265.49     12.91 o 
  11  -7   7     2305.80     2316.29     44.07 o 
  12  -7   7        0.12        2.79      6.78 o 
  13  -7   7      338.73      298.91     39.50 o 
  14  -7   7      687.60      693.56     82.80 o 
 -15  -6   7      128.82      179.64     26.59 o 
 -14  -6   7      889.19      918.07     39.12 o 
 -13  -6   7      307.35      255.37      7.10 o 
 -12  -6   7     1715.73     1879.70     48.63 o 
 -11  -6   7     2330.69     2347.23     52.43 o 
 -10  -6   7      290.21      251.81     21.27 o 
  -9  -6   7        7.66       -3.80     11.01 o 
  -8  -6   7      290.65      335.76     19.37 o 
  -7  -6   7     1939.24     2051.69     52.81 o 
  -6  -6   7     5987.85     6068.49     60.23 o 
  -5  -6   7      293.04      285.09     20.89 o 
  -4  -6   7     2736.54     2760.46     19.64 o 
  -3  -6   7     7625.73     7925.55     43.55 o 
  -2  -6   7     2247.48     2358.68     15.91 o 
  -1  -6   7    11562.70    12182.91     73.80 o 
   0  -6   7     1453.23     1671.73     13.54 o 
   1  -6   7      334.87      265.87     10.12 o 
   2  -6   7     7070.57     7493.73     52.84 o 
   3  -6   7     1997.35     1926.43     23.97 o 
   4  -6   7      530.66      591.83     12.97 o 
   5  -6   7     1631.90     1770.45     19.11 o 
   6  -6   7     1994.93     2082.84     30.10 o 
   7  -6   7      531.26      561.39     45.96 o 
   8  -6   7     1379.15     1372.50     64.20 o 
   9  -6   7      333.25      356.26     30.76 o 
  10  -6   7       12.45       25.45     20.89 o 
  11  -6   7      455.59      468.69     37.98 o 
  12  -6   7      632.46      691.66     69.13 o 
  13  -6   7        0.30       12.15     23.55 o 
  14  -6   7      367.94      366.14     44.82 o 
 -14  -5   7       86.02       59.24     14.95 o 
 -13  -5   7     2049.17     2038.52     31.26 o 
 -12  -5   7      536.77      524.29     12.95 o 
 -11  -5   7     1692.34     1578.56     12.31 o 
 -10  -5   7     3683.07     3626.36     33.42 o 
  -9  -5   7      120.60      114.36      4.13 o 
  -8  -5   7     3240.00     3076.41     64.61 o 
  -7  -5   7        1.80       16.66      7.79 o 
  -6  -5   7      230.32      218.55     13.67 o 
  -5  -5   7       54.03       70.34      2.07 o 
  -4  -5   7     1738.66     1865.69     12.45 o 
  -3  -5   7     9475.86     9394.91     52.24 o 
  -2  -5   7     7938.31     7900.00     47.24 o 
  -1  -5   7     1828.47     1832.44     13.18 o 
   0  -5   7     5148.64     5057.87     34.45 o 
   1  -5   7      789.95      810.44     11.44 o 
   2  -5   7     2936.21     2958.32     25.92 o 
   3  -5   7      714.28      645.10     10.38 o 
   4  -5   7      430.86      476.37      9.69 o 
   5  -5   7     1156.17     1200.71     39.89 o 
   6  -5   7      259.56      270.55     14.98 o 
   7  -5   7      763.93      809.78     25.64 o 
   8  -5   7     3487.95     3487.44     78.28 o 
   9  -5   7      332.43      316.00     29.25 o 
  10  -5   7     1362.70     1356.14     73.31 o 
  11  -5   7     1437.18     1463.64     55.84 o 
  12  -5   7      310.27      325.12     36.84 o 
  13  -5   7       42.40       33.04     25.83 o 
  14  -5   7       54.02       94.57     51.65 o 
 -15  -4   7      876.98      858.81     20.13 o 
 -14  -4   7      966.86      976.46     15.99 o 
 -13  -4   7        2.49        5.47      4.00 o 
 -12  -4   7     2622.67     2633.88     24.83 o 
 -11  -4   7     1835.22     1857.80     24.19 o 
 -10  -4   7     1698.88     1743.92     14.71 o 
  -9  -4   7      332.86      352.42      6.65 o 
  -8  -4   7      507.34      569.71      5.75 o 
  -7  -4   7     1241.75     1151.19     12.58 o 
  -6  -4   7      823.83      770.12     15.25 o 
  -5  -4   7     2019.44     1958.46     12.02 o 
  -4  -4   7      198.93      174.22      5.95 o 
  -3  -4   7     1079.62     1096.56      9.51 o 
  -2  -4   7     2651.79     2740.26     18.52 o 
  -1  -4   7     1482.82     1321.23     12.33 o 
   0  -4   7     3877.61     4379.06     32.12 o 
   1  -4   7     4964.91     4840.39     34.34 o 
   2  -4   7      795.31     1012.59     13.32 o 
   3  -4   7       93.93       49.10     11.96 o 
   4  -4   7      345.89      329.04     28.68 o 
   5  -4   7       18.48       23.61      8.85 o 
   6  -4   7     4325.43     4392.05     56.66 o 
   7  -4   7       76.79       63.23     11.68 o 
   8  -4   7     1939.65     1816.59     39.89 o 
   9  -4   7     3146.11     3217.75     72.01 o 
  10  -4   7      977.95      921.02     29.18 o 
  11  -4   7     1599.15     1515.34     55.46 o 
  12  -4   7      610.89      673.81     67.23 o 
  13  -4   7       73.98       38.36     26.21 o 
  14  -4   7      335.91      280.30     40.64 o 
 -16  -3   7      695.82      669.09     15.74 o 
 -15  -3   7      461.54      426.87     11.09 o 
 -14  -3   7      598.21      564.55     14.93 o 
 -13  -3   7     1157.38     1168.63     17.88 o 
 -12  -3   7      456.29      423.44      9.69 o 
 -11  -3   7     3176.72     3382.66     29.11 o 
 -10  -3   7      180.38      172.82     15.49 o 
  -9  -3   7     4520.00     4550.91     46.08 o 
  -8  -3   7     1525.84     1399.62     31.52 o 
  -7  -3   7       33.00       33.05      2.74 o 
  -6  -3   7       94.93       97.75      4.56 o 
  -5  -3   7      917.23      983.24     10.15 o 
  -4  -3   7     6693.72     6414.34     40.21 o 
  -3  -3   7     3058.87     3119.74     24.09 o 
  -2  -3   7     7122.85     7629.93     50.46 o 
  -1  -3   7       10.93        4.68      3.69 o 
   0  -3   7     3372.41     3204.19     25.80 o 
   1  -3   7       93.52       75.66      9.58 o 
   2  -3   7       10.81       63.47      7.84 o 
   3  -3   7      982.56      815.01     37.42 o 
   4  -3   7      768.43      810.79     21.61 o 
   5  -3   7     4264.79     4247.56     52.81 o 
   6  -3   7      950.16      957.26     22.98 o 
   7  -3   7     3352.61     3314.29     44.22 o 
   8  -3   7     2485.96     2620.72     45.57 o 
   9  -3   7      214.10      245.90     20.99 o 
  10  -3   7     3656.79     3492.37    117.61 o 
  11  -3   7       56.07       65.20     16.38 o 
  12  -3   7      956.57      948.09     48.62 o 
  13  -3   7     1130.61     1167.27     54.70 o 
  14  -3   7       15.23       18.23     41.02 o 
 -17  -2   7      564.61      535.46     18.04 o 
 -16  -2   7        5.26        3.71      7.96 o 
 -15  -2   7      258.50      286.29     19.56 o 
 -14  -2   7      305.04      326.87      9.91 o 
 -13  -2   7      238.16      238.28      8.38 o 
 -12  -2   7       23.44       20.63      5.79 o 
 -11  -2   7       87.19       65.05      7.32 o 
 -10  -2   7     4525.13     4635.90     64.62 o 
  -9  -2   7      298.31      311.16      7.83 o 
  -8  -2   7      590.26      635.62      9.53 o 
  -7  -2   7    11049.02    11076.47     65.32 o 
  -6  -2   7     2189.40     1984.24     13.88 o 
  -5  -2   7      798.62      663.56      8.49 o 
  -4  -2   7      336.72      314.69      7.67 o 
  -3  -2   7      515.47      586.30      8.54 o 
  -2  -2   7     3845.63     3619.57     27.37 o 
  -1  -2   7     1468.78     1667.21     16.53 o 
   0  -2   7     1827.28     1897.43     22.07 o 
   1  -2   7     1184.76     1189.99     18.39 o 
   2  -2   7      555.46      648.65     17.28 o 
   3  -2   7     5768.09     5678.59     55.01 o 
   4  -2   7     3746.98     3867.39     53.95 o 
   5  -2   7       93.60      110.24     14.24 o 
   6  -2   7     2049.74     2068.93     32.24 o 
   7  -2   7     1622.13     1711.02     51.67 o 
   8  -2   7      225.75      225.96     33.99 o 
   9  -2   7     2548.23     2640.23     42.89 o 
  10  -2   7        0.03      -12.21     12.21 o 
  11  -2   7     2144.07     2162.53     48.60 o 
  12  -2   7      359.29      356.45     24.22 o 
  13  -2   7      679.28      649.50     46.34 o 
  14  -2   7      815.65      797.65     53.56 o 
 -18  -1   7      117.46       87.07     19.37 o 
 -17  -1   7       22.62       25.59      9.62 o 
 -16  -1   7     1955.42     1879.36     24.35 o 
 -15  -1   7     1027.21      952.21     17.81 o 
 -14  -1   7      194.71      177.94      9.91 o 
 -13  -1   7     3164.26     3250.31     31.46 o 
 -12  -1   7      297.90      291.02     11.38 o 
 -11  -1   7      384.32      361.43     12.72 o 
 -10  -1   7      571.86      580.49     13.45 o 
  -9  -1   7        5.01       11.44      4.51 o 
  -8  -1   7       16.19       21.18      4.00 o 
  -7  -1   7     1725.18     1832.37     25.19 o 
  -6  -1   7     3612.07     3356.26     20.27 o 
  -5  -1   7        7.26        1.29      3.79 o 
  -4  -1   7     5011.52     4734.70     32.98 o 
  -3  -1   7      635.16      576.38     24.74 o 
  -2  -1   7      811.63      902.40     13.74 o 
  -1  -1   7     2175.49     1945.18     55.11 o 
   0  -1   7      174.83      252.69     17.57 o 
   1  -1   7     3633.38     3730.77     38.19 o 
   2  -1   7     1654.42     1447.80     67.25 o 
   3  -1   7      647.70      610.20     16.34 o 
   4  -1   7     1230.26     1223.51     32.68 o 
   5  -1   7     1265.18     1176.53     29.63 o 
   6  -1   7      894.60      848.09     21.72 o 
   7  -1   7     1667.55     1617.78     30.20 o 
   8  -1   7     2451.37     2483.49     46.31 o 
   9  -1   7        5.73        7.16     11.39 o 
  10  -1   7      576.34      540.02     23.71 o 
  11  -1   7        0.09        6.54     12.04 o 
  12  -1   7       97.64      115.05     18.76 o 
  13  -1   7       29.69       38.28     19.96 o 
  14  -1   7      334.78      345.63     42.92 o 
 -18   0   7      953.35      921.76     25.63 o 
 -17   0   7        1.27        8.49      7.29 o 
 -16   0   7       48.28       58.26     10.42 o 
 -15   0   7      904.91      844.54     46.70 o 
 -14   0   7      263.01      270.01     15.32 o 
 -13   0   7     2865.52     2838.23     28.99 o 
 -12   0   7     1329.14     1284.12     20.32 o 
 -11   0   7       14.36       29.19      7.96 o 
 -10   0   7     4933.69     5043.33     64.28 o 
  -9   0   7      167.36      159.19      7.48 o 
  -8   0   7      528.21      477.44      7.90 o 
  -7   0   7     3547.05     3399.43     22.11 o 
  -6   0   7      768.67      988.60      9.53 o 
  -5   0   7      302.58      294.01      7.91 o 
  -4   0   7     4180.69     3943.61     29.41 o 
  -3   0   7     1862.09     1809.80     17.78 o 
  -2   0   7     3011.94     2663.57     37.32 o 
  -1   0   7      413.70      407.57     12.89 o 
   0   0   7     9177.87     9540.19     90.49 o 
   1   0   7      972.14      874.31     23.93 o 
   2   0   7      850.34      854.70     18.33 o 
   3   0   7      643.57      674.48     17.80 o 
   4   0   7      558.06      531.14     19.03 o 
   5   0   7     1898.74     1854.98     35.38 o 
   6   0   7     3183.80     3029.04     41.42 o 
   7   0   7      145.87      155.23     28.11 o 
   8   0   7     2560.27     2639.26     41.78 o 
   9   0   7     1784.66     1642.65     95.16 o 
  10   0   7      167.30      154.09     17.52 o 
  11   0   7     1145.48     1210.38     33.15 o 
  12   0   7      281.93      242.79     26.83 o 
  13   0   7      343.68      371.31     26.33 o 
  14   0   7      332.74      291.31     40.64 o 
 -18   1   7       71.70       47.66     22.78 o 
 -17   1   7     1731.12     1757.88     25.88 o 
 -16   1   7      228.33      161.64     13.80 o 
 -15   1   7      134.06      115.23     25.91 o 
 -14   1   7      557.29      613.39     15.05 o 
 -13   1   7      313.39      311.29     11.48 o 
 -12   1   7     1536.62     1497.93     21.36 o 
 -11   1   7      382.79      369.63     12.84 o 
 -10   1   7       15.48       11.33      5.28 o 
  -9   1   7     3004.10     2898.04     20.46 o 
  -8   1   7     1280.69     1367.53     15.74 o 
  -7   1   7     8119.91     8539.47     61.37 o 
  -6   1   7     2706.51     2566.64     20.32 o 
  -5   1   7    14374.29    15689.12    105.49 o 
  -4   1   7     1513.49     1418.92     15.50 o 
  -3   1   7     3686.12     3018.33     31.13 o 
  -2   1   7     1546.05     1550.49     31.38 o 
  -1   1   7     5657.53     5424.22     63.73 o 
   0   1   7       27.48        1.03      6.84 o 
   1   1   7     8748.67     8899.42     81.83 o 
   2   1   7    10113.12    10051.95     93.66 o 
   3   1   7     3339.51     3603.20    106.81 o 
   4   1   7     2098.61     2220.46     36.85 o 
   5   1   7      254.92      275.14     19.94 o 
   6   1   7      256.29      210.27     15.02 o 
   7   1   7     2475.80     2419.92     44.52 o 
   8   1   7      454.04      393.43     22.42 o 
   9   1   7     2429.88     2502.25    121.96 o 
  10   1   7      289.57      270.45     22.92 o 
  11   1   7       29.62       53.36     17.56 o 
  12   1   7      469.13      495.81     26.36 o 
  13   1   7        0.31       19.90     28.10 o 
 -18   2   7     1490.01     1533.64     51.09 o 
 -17   2   7      338.51      312.81     25.03 o 
 -16   2   7      110.09       97.05     11.41 o 
 -15   2   7      540.02      549.79     15.91 o 
 -14   2   7        5.73       -0.43      4.93 o 
 -13   2   7     2665.99     2660.20     41.60 o 
 -12   2   7      396.24      393.62     18.42 o 
 -11   2   7      856.92      936.92     15.17 o 
 -10   2   7     1175.05     1189.53     13.60 o 
  -9   2   7      913.63      886.74     13.52 o 
  -8   2   7     7251.95     7815.89     57.37 o 
  -7   2   7      537.04      448.45     25.83 o 
  -6   2   7      102.09       99.63      5.74 o 
  -5   2   7     6004.25     6189.70     44.81 o 
  -4   2   7     3999.53     4263.68     44.97 o 
  -3   2   7     2838.85     2747.77     30.55 o 
  -2   2   7     4338.47     4194.41     42.57 o 
  -1   2   7     1487.99     1428.65     23.30 o 
   0   2   7     5848.49     5637.73    176.51 o 
   1   2   7     1225.82     1203.34     23.10 o 
   2   2   7      247.60      226.08     14.17 o 
   3   2   7     5925.52     5849.90     62.56 o 
   4   2   7      708.25      648.93     62.68 o 
   5   2   7      128.62      135.39     13.87 o 
   6   2   7     1541.87     1503.32     29.83 o 
   7   2   7      131.61      101.74     15.84 o 
   8   2   7     4150.58     4227.25     63.07 o 
   9   2   7      599.00      578.22     33.04 o 
  10   2   7     1769.66     1776.93     37.91 o 
  11   2   7      918.27     1050.23     32.06 o 
  12   2   7       32.86       43.64     18.65 o 
  13   2   7      505.94      552.48     33.20 o 
 -18   3   7       63.70       48.88     14.76 o 
 -17   3   7       71.81       85.01     14.76 o 
 -16   3   7      523.36      521.91     13.91 o 
 -15   3   7       61.99       74.94      8.13 o 
 -14   3   7      552.29      534.86     24.50 o 
 -13   3   7      102.63      110.72      8.60 o 
 -12   3   7     1991.45     1958.10     42.55 o 
 -11   3   7      655.76      620.51     26.21 o 
 -10   3   7      158.70      172.62      7.64 o 
  -9   3   7     5732.70     5862.96     43.73 o 
  -8   3   7      404.55      337.55     10.12 o 
  -7   3   7     4005.40     3918.62     33.66 o 
  -6   3   7     5242.39     5200.62     39.24 o 
  -5   3   7      117.45      103.98     11.73 o 
  -4   3   7     2202.07     2238.73     31.11 o 
  -3   3   7    12470.03    12726.94    138.72 o 
  -2   3   7     2163.78     1941.35     27.35 o 
  -1   3   7    11600.49    11336.32    109.86 o 
   0   3   7       42.45       89.86     11.54 o 
   1   3   7       12.90       12.36      9.26 o 
   2   3   7    12052.02    11886.46    114.19 o 
   3   3   7     1694.45     1712.25     40.65 o 
   4   3   7     5071.76     4995.07     74.97 o 
   5   3   7      370.91      370.54     22.80 o 
   6   3   7      827.39      863.53     29.69 o 
   7   3   7      875.15      851.97    105.03 o 
   8   3   7        3.80       25.70     12.23 o 
   9   3   7     5519.39     5505.10    100.54 o 
  10   3   7        9.99       16.70     22.60 o 
  11   3   7      858.83      948.32     30.27 o 
  12   3   7     2360.56     2369.48     47.43 o 
  13   3   7       13.45       23.54     15.76 o 
 -18   4   7      241.64      227.23     20.80 o 
 -17   4   7        0.03       24.73     18.80 o 
 -16   4   7      388.79      445.24     33.80 o 
 -15   4   7       49.81       62.27     13.43 o 
 -14   4   7       86.27      105.58     19.75 o 
 -13   4   7     1683.29     1806.01     44.45 o 
 -12   4   7       35.96       41.78     25.07 o 
 -11   4   7     1809.56     1849.62     34.95 o 
 -10   4   7     1331.48     1354.93     18.55 o 
  -9   4   7      357.39      362.04     10.96 o 
  -8   4   7     4975.65     5255.69     44.06 o 
  -7   4   7    11507.67    11400.71     83.48 o 
  -6   4   7       23.01       36.47     10.83 o 
  -5   4   7     4315.23     4286.97     44.30 o 
  -4   4   7       96.28      119.18     14.62 o 
  -3   4   7     3057.28     2888.44     34.08 o 
  -2   4   7     4944.88     4799.21     49.64 o 
  -1   4   7     4337.61     4470.66     48.73 o 
   0   4   7     2941.95     2908.58     37.70 o 
   1   4   7      533.81      563.33     22.55 o 
   2   4   7     1580.03     1465.21     28.47 o 
   3   4   7     3602.95     3624.43     46.97 o 
   4   4   7      736.90      786.02     26.86 o 
   5   4   7     1415.55     1341.74     29.08 o 
   6   4   7       15.00       20.48     11.59 o 
   7   4   7      333.62      307.14     24.69 o 
   8   4   7     2086.19     2198.31     46.16 o 
   9   4   7     2425.59     2329.18     41.97 o 
  10   4   7       16.24       43.25     17.97 o 
  11   4   7      196.62      209.90     20.32 o 
  12   4   7       69.59       65.34     17.13 o 
 -18   5   7      169.48      136.10     19.47 o 
 -17   5   7      262.84      269.85     21.08 o 
 -16   5   7       14.52        7.44     11.68 o 
 -15   5   7      358.49      359.30     28.87 o 
 -14   5   7      983.37     1043.06     37.98 o 
 -13   5   7     1341.30     1358.42     61.54 o 
 -12   5   7     2598.40     2696.13     57.75 o 
 -11   5   7      176.40      173.37      8.17 o 
 -10   5   7     2077.13     2086.92     21.82 o 
  -9   5   7     2027.12     2116.57     29.30 o 
  -8   5   7     1085.83     1133.75     17.42 o 
  -7   5   7     2231.66     2281.71     22.63 o 
  -6   5   7       26.74       35.60      9.84 o 
  -5   5   7     1244.64     1305.23     23.68 o 
  -4   5   7     5285.71     5215.55     63.50 o 
  -3   5   7      156.74      205.22     13.47 o 
  -2   5   7     6902.92     6835.29     67.58 o 
  -1   5   7     1486.13     1329.16     38.35 o 
   0   5   7     2107.82     2167.39     68.02 o 
   1   5   7     2753.62     2566.40     54.91 o 
   2   5   7        0.46        1.70     26.02 o 
   3   5   7     4090.04     4089.92     61.58 o 
   4   5   7     3652.54     3525.69     64.63 o 
   5   5   7      467.51      406.62     24.42 o 
   6   5   7      177.68      197.12     16.42 o 
   7   5   7      897.59      836.55     38.24 o 
   8   5   7      266.80      284.20     41.59 o 
   9   5   7      339.26      358.29     25.64 o 
  10   5   7       19.36       22.92     13.40 o 
  11   5   7      552.67      570.55     37.60 o 
  12   5   7       59.76       62.23     17.30 o 
 -17   6   7      289.20      246.42     26.33 o 
 -16   6   7      695.42      710.47     54.70 o 
 -15   6   7        8.20       18.23     29.62 o 
 -14   6   7     1406.52     1569.24     74.45 o 
 -13   6   7     1907.52     1907.10     51.67 o 
 -12   6   7      248.22      261.69     25.45 o 
 -11   6   7     1885.80     1867.76     43.12 o 
 -10   6   7     3399.24     3521.43     36.23 o 
  -9   6   7      326.92      311.01      8.26 o 
  -8   6   7      511.89      513.88     12.32 o 
  -7   6   7      192.24      221.90      7.78 o 
  -6   6   7       82.51       95.43     15.81 o 
  -5   6   7      941.08      856.82     26.27 o 
  -4   6   7      966.06     1073.32     28.65 o 
  -3   6   7     4617.42     4451.27     51.12 o 
  -2   6   7       98.84      128.27     27.54 o 
  -1   6   7      406.72      377.03     22.03 o 
   0   6   7      220.51      194.89     19.33 o 
   1   6   7      960.81     1059.35     31.62 o 
   2   6   7     1956.59     1905.29     34.34 o 
   3   6   7       57.92       75.59     14.05 o 
   4   6   7      936.15      971.98     66.09 o 
   5   6   7      416.86      506.49     21.41 o 
   6   6   7      468.17      468.49     21.02 o 
   7   6   7     1297.24     1345.30     31.26 o 
   8   6   7     2392.60     2384.02     42.01 o 
   9   6   7      843.26      856.03     27.47 o 
  10   6   7      846.03      842.82     28.87 o 
  11   6   7        8.03        1.01     11.13 o 
  12   6   7      545.05      552.96     27.47 o 
 -17   7   7      277.29      221.11     43.30 o 
 -16   7   7      294.68      256.75     51.27 o 
 -15   7   7     1206.88     1299.10     77.11 o 
 -14   7   7      165.82      134.83     26.59 o 
 -13   7   7      557.41      623.29     35.32 o 
 -12   7   7     1627.90     1699.61     50.15 o 
 -11   7   7        0.30        5.84      5.38 o 
 -10   7   7      452.88      452.91     21.72 o 
  -9   7   7      561.59      649.88     11.19 o 
  -8   7   7       34.13       26.01      6.95 o 
  -7   7   7     1284.62     1265.26     31.42 o 
  -6   7   7        0.23       -9.94      9.94 o 
  -5   7   7        3.23       -0.75      8.48 o 
  -4   7   7     2461.12     2528.30     37.97 o 
  -3   7   7       12.01      -10.04     10.04 o 
  -2   7   7     2994.90     3034.37     42.94 o 
  -1   7   7        3.90        7.08     10.21 o 
   0   7   7     7330.29     7443.80     80.94 o 
   1   7   7     4345.96     4244.79    143.49 o 
   2   7   7       77.49       74.92     16.94 o 
   3   7   7     2907.43     2831.65     43.24 o 
   4   7   7      392.99      397.63     23.92 o 
   5   7   7       84.79       92.03     14.62 o 
   6   7   7      557.05      600.19     26.91 o 
   7   7   7       41.82       36.06     13.36 o 
   8   7   7     1766.64     1703.15     35.62 o 
   9   7   7      194.62      213.58     22.98 o 
  10   7   7      167.98      154.01     18.28 o 
  11   7   7      660.64      642.29     33.14 o 
 -17   8   7      263.89      306.41     26.18 o 
 -16   8   7      880.68      849.31     47.86 o 
 -15   8   7       63.45       87.73     25.83 o 
 -14   8   7      551.08      591.38     38.74 o 
 -13   8   7      385.69      338.03     32.28 o 
 -12   8   7       97.59      100.27     39.50 o 
 -11   8   7     1615.95     1568.00    110.45 o 
 -10   8   7      350.82      326.34     16.76 o 
  -9   8   7      533.75      533.29     13.16 o 
  -8   8   7        1.98       -3.05      5.77 o 
  -7   8   7     1294.58     1240.29     58.31 o 
  -6   8   7     2763.03     2776.80     47.82 o 
  -5   8   7      131.05      168.85     16.01 o 
  -4   8   7     1046.80     1025.93     26.29 o 
  -3   8   7     6833.24     6724.55     82.63 o 
  -2   8   7     1130.09     1120.38     34.76 o 
  -1   8   7      654.07      671.77     22.80 o 
   0   8   7      185.85      196.14     17.06 o 
   1   8   7     2288.01     2295.65     38.89 o 
   2   8   7     7071.63     7046.88    100.86 o 
   3   8   7       16.70       28.44     14.80 o 
   4   8   7      344.92      389.15     31.54 o 
   5   8   7       95.69      124.07     25.45 o 
   6   8   7       31.87       27.46     14.95 o 
   7   8   7      976.38     1005.25     28.04 o 
   8   8   7       16.78       19.72     21.65 o 
   9   8   7     1150.54     1185.51     31.49 o 
  10   8   7      858.62      836.44     55.08 o 
 -16   9   7      147.74      177.75     34.56 o 
 -15   9   7     1007.92     1101.92     53.18 o 
 -14   9   7      529.04      520.35     40.26 o 
 -13   9   7      547.31      520.36     60.01 o 
 -12   9   7      574.92      611.90     39.88 o 
 -11   9   7      155.24      139.57      7.75 o 
 -10   9   7     2007.12     2040.92     25.62 o 
  -9   9   7      100.74      111.27     10.92 o 
  -8   9   7        5.91        6.10      4.48 o 
  -7   9   7      714.41      736.92     24.97 o 
  -6   9   7     1732.45     1621.63     40.62 o 
  -5   9   7     3872.65     3823.70     59.80 o 
  -4   9   7       46.44       80.19     18.42 o 
  -3   9   7     1831.15     1719.07     33.97 o 
  -2   9   7     2144.21     2277.50     38.79 o 
  -1   9   7       14.62       18.83     14.05 o 
   0   9   7     1404.49     1535.36     32.82 o 
   1   9   7      719.84      790.49     25.17 o 
   2   9   7        8.15       -0.95     10.44 o 
   3   9   7     1203.43     1234.85     29.57 o 
   4   9   7      759.71      719.66     42.73 o 
   5   9   7     1210.42     1253.74     35.46 o 
   6   9   7       63.20      100.07     24.56 o 
   7   9   7       35.47       49.97     16.97 o 
   8   9   7     1425.23     1444.97     39.63 o 
   9   9   7        0.65       20.13     19.37 o 
  10   9   7      527.83      311.37    202.06 o 
 -15  10   7      403.40      351.33     40.64 o 
 -14  10   7      458.24      464.51     64.57 o 
 -13  10   7       79.50       86.21     27.35 o 
 -12  10   7     2482.86     2747.23     74.09 o 
 -11  10   7     1892.84     1844.77     60.78 o 
 -10  10   7     2570.06     2453.84     68.55 o 
  -9  10   7      267.49      275.53     11.38 o 
  -8  10   7      729.69      702.77     31.13 o 
  -7  10   7     7547.04     7233.05    473.80 o 
  -6  10   7       20.53       29.97     13.40 o 
  -5  10   7       16.88       19.39     14.50 o 
  -4  10   7     2951.25     2759.43     43.82 o 
  -3  10   7      627.26      692.71     31.72 o 
  -2  10   7     2710.26     2717.00     50.16 o 
  -1  10   7     1060.74     1106.51     36.28 o 
   0  10   7      375.32      374.34     26.59 o 
   1  10   7     1187.20     1265.64     63.06 o 
   2  10   7      261.40      298.01     19.78 o 
   3  10   7     1745.95     1797.36     39.51 o 
   4  10   7     2490.21     2574.05     48.82 o 
   5  10   7      263.16      262.05     19.44 o 
   6  10   7      231.01      229.58     22.26 o 
   7  10   7      933.34      909.68     77.30 o 
   8  10   7      102.97       91.16     20.00 o 
   9  10   7     1072.07     1112.41     37.79 o 
 -15  11   7       89.55       76.72     31.90 o 
 -14  11   7      394.37      408.30     41.78 o 
 -13  11   7      411.54      534.40     43.68 o 
 -12  11   7        1.46        2.28     18.99 o 
 -11  11   7     1789.52     1876.26     92.69 o 
 -10  11   7      482.05      426.60     16.28 o 
  -9  11   7      115.93      130.39      7.31 o 
  -8  11   7     1665.52     1539.73    186.33 o 
  -7  11   7       15.23       37.39     16.98 o 
  -6  11   7     1570.08     1638.63     35.58 o 
  -5  11   7     1807.21     1706.94     35.97 o 
  -4  11   7      184.35      185.50     20.85 o 
  -3  11   7      806.33      741.22     25.41 o 
  -2  11   7     6184.01     5922.14     72.98 o 
  -1  11   7      275.62      227.12     19.06 o 
   0  11   7      187.24      236.59     25.45 o 
   1  11   7      233.99      221.25     23.45 o 
   2  11   7     1968.42     1935.75     37.97 o 
   3  11   7      518.39      501.36     28.92 o 
   4  11   7      628.42      629.55     25.09 o 
   5  11   7      336.92      316.10     25.00 o 
   6  11   7      420.09      412.50     22.66 o 
   7  11   7     1134.30     1121.64     31.91 o 
   8  11   7      163.43       92.60     70.64 o 
 -14  12   7      143.89      160.28     37.22 o 
 -13  12   7       17.53       10.63     23.93 o 
 -12  12   7      810.55      790.43     77.11 o 
 -11  12   7      120.07      187.24     33.80 o 
 -10  12   7      612.94      653.96     29.68 o 
  -9  12   7      685.25      712.03     21.88 o 
  -8  12   7      251.29      199.96     20.39 o 
  -7  12   7      576.21      583.37     26.39 o 
  -6  12   7      844.13      776.43     64.76 o 
  -5  12   7      456.45      546.33     24.80 o 
  -4  12   7      638.26      603.58     25.24 o 
  -3  12   7       37.12       15.07     20.71 o 
  -2  12   7      888.78      788.81     58.88 o 
  -1  12   7      517.78      575.42     24.63 o 
   0  12   7        1.28       16.60     12.78 o 
   1  12   7      250.15      236.03     19.88 o 
   2  12   7        0.90       -9.14     15.95 o 
   3  12   7     2026.57     1946.06     39.76 o 
   4  12   7      512.65      530.49     29.44 o 
   5  12   7       44.22       17.55     16.09 o 
   6  12   7      834.29      853.84     29.07 o 
   7  12   7      549.49      579.79     26.10 o 
 -13  13   7     1062.11     1114.08     63.43 o 
 -12  13   7        7.84        3.04     22.41 o 
 -11  13   7     1294.24     1334.43     60.40 o 
 -10  13   7        3.11       26.08     19.62 o 
  -9  13   7     1536.65     1360.27     41.26 o 
  -8  13   7     1087.39     1177.28     40.12 o 
  -7  13   7       92.31      100.49     18.32 o 
  -6  13   7     1003.19     1025.63     32.56 o 
  -5  13   7      959.79      939.33     30.81 o 
  -4  13   7        9.02       20.41     17.12 o 
  -3  13   7      646.13      674.83     30.39 o 
  -2  13   7     1102.68     1081.90     47.46 o 
  -1  13   7      150.64      151.41     20.96 o 
   0  13   7      184.96      196.73     19.34 o 
   1  13   7       15.02       36.76     14.41 o 
   2  13   7     1832.05     1868.09     47.55 o 
   3  13   7     1400.45     1391.65     35.53 o 
   4  13   7        6.34       33.20     18.23 o 
   5  13   7     1026.36     1135.68     32.99 o 
 -12  14   7      721.75      723.19     54.69 o 
 -11  14   7        8.10       32.28     46.71 o 
 -10  14   7     1733.08     1542.56     86.99 o 
  -9  14   7     1145.07     1151.28     38.77 o 
  -8  14   7       87.16       41.51     17.30 o 
  -7  14   7      557.19      585.26     32.09 o 
  -6  14   7       81.84      127.17     19.95 o 
  -5  14   7      686.39      786.79     46.59 o 
  -4  14   7     1162.82     1191.32     34.88 o 
  -3  14   7       62.50       49.04     20.07 o 
  -2  14   7      255.69      274.63     32.47 o 
  -1  14   7       62.56       70.34     21.16 o 
   0  14   7      430.79      477.46     56.97 o 
   1  14   7     1410.92     1489.23     53.93 o 
   2  14   7      128.24      153.96     22.51 o 
   3  14   7      109.35      117.68     21.15 o 
   4  14   7      736.92      714.14     51.47 o 
 -10  15   7        5.75      -16.71     28.10 o 
  -9  15   7      495.14      516.57     32.00 o 
  -8  15   7      678.46      665.18     40.41 o 
  -7  15   7       76.92       66.93     19.53 o 
  -6  15   7     1117.27     1077.05    126.68 o 
  -5  15   7      120.37      107.67     20.28 o 
  -4  15   7      459.00      572.26     73.87 o 
  -3  15   7      755.31      818.70     32.00 o 
  -2  15   7       46.07       48.50     21.26 o 
  -1  15   7     1043.41     1099.39     35.29 o 
   0  15   7      225.93      231.23     28.29 o 
   1  15   7      260.57      255.02     23.17 o 
   2  15   7      572.06      641.54     33.35 o 
  -7  16   7       81.86       72.44     20.99 o 
  -6  16   7      138.76      104.80     25.26 o 
  -5  16   7      287.15      260.90     53.74 o 
  -4  16   7        3.04       49.70     18.79 o 
  -3  16   7      163.99      159.21     35.68 o 
  -2  16   7      458.20      495.18     29.82 o 
  -1  16   7      163.41      189.92     28.56 o 
  -1 -18   8       87.56       83.18     21.27 o 
   0 -18   8        7.19      -15.95     15.95 o 
   1 -18   8     2150.79     2082.68     31.42 o 
  -3 -17   8     1127.61     1100.79     43.68 o 
  -1 -17   8        6.34        3.42     13.67 o 
   0 -17   8      584.58      602.82     15.00 o 
   1 -17   8      120.97      111.05     13.21 o 
   2 -17   8      856.67      874.13     25.01 o 
   3 -17   8      359.39      353.39     18.79 o 
   4 -17   8      422.01      444.74     21.61 o 
   5 -17   8      206.80      176.27     22.20 o 
  -6 -16   8       67.77      104.44     25.83 o 
  -3 -16   8      642.77      621.39     33.42 o 
  -1 -16   8      402.37      416.50     14.63 o 
   0 -16   8       79.98       60.33      8.14 o 
   1 -16   8      388.18      320.02     58.23 o 
   2 -16   8       48.07       35.29     10.59 o 
   3 -16   8      267.31      209.62     25.83 o 
   4 -16   8      137.42      121.93     15.30 o 
   5 -16   8      145.09      147.59     26.59 o 
   6 -16   8      268.61      274.98     24.90 o 
   7 -16   8      148.77      134.61     23.35 o 
  -5 -15   8      171.96      153.82     24.69 o 
  -3 -15   8     1438.94     1376.18     25.09 o 
  -2 -15   8        6.46       -0.40      4.00 o 
  -1 -15   8      822.18      857.05     14.19 o 
   0 -15   8        3.74        5.53      6.41 o 
   1 -15   8      446.41      435.76     15.45 o 
   2 -15   8     1044.04     1108.82     22.52 o 
   3 -15   8      229.89      201.97     17.76 o 
   4 -15   8      272.12      301.89     17.59 o 
   5 -15   8      103.40       99.89     23.63 o 
   6 -15   8       82.42      106.15     33.04 o 
   7 -15   8     1626.70     1686.44     40.29 o 
   8 -15   8       68.34       66.27     18.26 o 
  -5 -14   8     2151.53     2149.89     56.99 o 
  -4 -14   8      849.48      707.93     14.43 o 
  -3 -14   8      348.23      322.98      9.19 o 
  -2 -14   8      711.04      701.43     12.85 o 
  -1 -14   8       49.50       54.24      8.61 o 
   0 -14   8      124.17      123.16      8.09 o 
   1 -14   8      685.96      725.60     17.79 o 
   2 -14   8        7.05        4.71      6.41 o 
   3 -14   8      834.67      826.77     53.18 o 
   4 -14   8       33.23       26.86     13.17 o 
   5 -14   8       14.16       27.01     14.09 o 
   6 -14   8      987.88      899.73     85.65 o 
   7 -14   8       72.24      114.94     19.37 o 
   8 -14   8      501.53      509.40     26.32 o 
   9 -14   8      163.18      164.81     22.02 o 
 -11 -13   8      328.17      336.51     38.74 o 
 -10 -13   8        1.36       14.05     21.65 o 
  -5 -13   8       58.00       49.75     18.23 o 
  -4 -13   8      396.44      383.61      5.32 o 
  -3 -13   8        2.51       -1.76      4.38 o 
  -2 -13   8      141.26      141.61      7.80 o 
  -1 -13   8      389.81      356.89     10.49 o 
   0 -13   8       57.02       48.34      7.49 o 
   1 -13   8      786.20      788.57     15.94 o 
   2 -13   8     2177.66     2241.00     26.43 o 
   3 -13   8       61.92       59.25     16.92 o 
   4 -13   8      894.06      936.02     27.40 o 
   5 -13   8      393.09      407.91     22.47 o 
   6 -13   8      778.99      769.37     25.52 o 
   7 -13   8     1566.62     1596.71     42.30 o 
   8 -13   8        1.05      -17.19     17.19 o 
   9 -13   8     2097.96     2185.38    114.35 o 
  10 -13   8      216.16      283.11     40.42 o 
 -12 -12   8       18.06       22.03     23.55 o 
 -11 -12   8      209.06      243.07     33.42 o 
 -10 -12   8      329.82      393.86     36.08 o 
  -9 -12   8        9.62      -19.37     19.37 o 
  -6 -12   8      337.05     1076.39     41.40 o 
  -5 -12   8     3747.13     3613.52     70.30 o 
  -4 -12   8     1825.36     1702.83     63.87 o 
  -3 -12   8       11.68        8.42      4.49 o 
  -2 -12   8       48.93       58.36      9.97 o 
  -1 -12   8      230.34      250.63     19.44 o 
   0 -12   8      445.11      456.94     15.85 o 
   1 -12   8     1252.75     1236.04     16.99 o 
   2 -12   8     1144.44     1111.84     14.09 o 
   3 -12   8     1242.15     1280.99     23.15 o 
   4 -12   8       49.13       38.05      9.03 o 
   5 -12   8     3208.77     3196.70     33.36 o 
   6 -12   8     1379.59     1281.21     29.48 o 
   7 -12   8      139.17      133.89     12.22 o 
   8 -12   8     1795.01     1545.67    142.89 o 
   9 -12   8       16.41        3.02     15.53 o 
  10 -12   8     1253.28     1271.49     50.71 o 
  11 -12   8     1310.67     1296.76     43.22 o 
 -13 -11   8      323.87      304.23     36.84 o 
 -12 -11   8     2124.90     2120.96     68.00 o 
 -11 -11   8      716.67      791.18     43.68 o 
 -10 -11   8     1188.77     1195.78     48.24 o 
  -9 -11   8     1136.81     1222.37     45.96 o 
  -6 -11   8     2707.04     2744.03     58.51 o 
  -5 -11   8        3.84       -4.94     12.53 o 
  -4 -11   8     3432.17     3343.75     26.79 o 
  -3 -11   8     1463.38     1390.51     15.10 o 
  -2 -11   8      401.30      445.88      9.39 o 
  -1 -11   8     1527.69     1581.45     15.73 o 
   0 -11   8      630.00      613.08     12.68 o 
   1 -11   8      467.53      483.43     10.26 o 
   2 -11   8     1444.24     1465.38     18.83 o 
   3 -11   8     1645.35     1690.50     24.88 o 
   4 -11   8     1305.30     1320.46     21.90 o 
   5 -11   8      815.55      837.29     36.27 o 
   6 -11   8     1396.04     1314.75     26.46 o 
   7 -11   8     1077.40     1049.65     19.15 o 
   8 -11   8      850.96      813.47     22.41 o 
   9 -11   8     1107.14     1054.08     48.62 o 
  10 -11   8      104.81       85.07     28.11 o 
  11 -11   8      104.26       68.44     60.20 o 
  12 -11   8      703.06      697.31     42.56 o 
 -13 -10   8     1475.74     1369.79     56.98 o 
 -12 -10   8        5.20       15.19     19.75 o 
 -11 -10   8     2579.90     2452.43     66.11 o 
 -10 -10   8     1694.77     1641.48     51.66 o 
  -9 -10   8      442.13      427.67     30.01 o 
  -7 -10   8     2417.43     2659.58     80.55 o 
  -6 -10   8      451.17      462.62     25.83 o 
  -5 -10   8      430.96      444.39     23.55 o 
  -4 -10   8     1398.00     1364.61     14.13 o 
  -3 -10   8     2299.82     2252.31     28.46 o 
  -2 -10   8     1809.35     1867.04     20.89 o 
  -1 -10   8     6206.92     6556.37     45.38 o 
   0 -10   8       11.87       13.92      4.93 o 
   1 -10   8        2.61        2.41      4.66 o 
   2 -10   8      856.39      895.02     46.53 o 
   3 -10   8      217.38      187.62     19.37 o 
   4 -10   8      404.16      496.15     17.18 o 
   5 -10   8     2828.15     2892.56     34.38 o 
   6 -10   8      942.56      908.80     19.39 o 
   7 -10   8      811.04      719.27     23.33 o 
   8 -10   8     2504.56     2371.85     31.21 o 
   9 -10   8      877.99      808.30     16.73 o 
  10 -10   8      323.89      363.86     36.84 o 
  11 -10   8      579.66      610.37     70.65 o 
  12 -10   8      307.87      244.22     40.26 o 
 -13  -9   8      218.33      232.06     30.38 o 
 -12  -9   8      947.44      932.89     42.92 o 
 -11  -9   8       70.77       41.02     19.75 o 
 -10  -9   8     1975.71     1988.04     55.09 o 
  -9  -9   8      409.53      408.68     28.11 o 
  -7  -9   8     3718.77     3772.57     69.93 o 
  -6  -9   8      127.96      121.54     17.47 o 
  -5  -9   8     2877.37     2954.81     70.30 o 
  -4  -9   8     5476.23     5426.10     45.98 o 
  -3  -9   8      987.74     1017.41     12.72 o 
  -2  -9   8     9520.31     9858.21     90.21 o 
  -1  -9   8     1414.50     1498.33     30.26 o 
   0  -9   8     2297.54     2250.61     23.00 o 
   1  -9   8     3057.53     3103.23     26.72 o 
   2  -9   8      240.18      246.69     17.66 o 
   3  -9   8     2147.51     2223.97     53.76 o 
   4  -9   8     3825.31     3882.76     41.64 o 
   5  -9   8        8.34        9.79      8.92 o 
   6  -9   8      145.90      100.52     14.05 o 
   7  -9   8     6228.57     6289.11     70.76 o 
   8  -9   8     1572.95     1533.83     26.40 o 
   9  -9   8      267.00      302.02     17.09 o 
  10  -9   8       77.82       44.25     15.19 o 
  11  -9   8      382.03      331.96     39.50 o 
  12  -9   8      336.94      370.31     43.30 o 
  13  -9   8      212.51      151.92     37.98 o 
 -11  -8   8      408.01      409.82     29.63 o 
  -8  -8   8      986.85     2215.70     71.41 o 
  -7  -8   8       18.66        3.42     11.39 o 
  -6  -8   8     1349.51     1410.21     25.75 o 
  -5  -8   8      191.28      222.10     12.74 o 
  -4  -8   8     1937.34     2032.37     29.04 o 
  -3  -8   8     3477.37     3497.78     27.05 o 
  -2  -8   8     2358.71     2508.01     22.80 o 
  -1  -8   8     1778.77     1818.69     17.83 o 
   0  -8   8      939.62      922.03     23.61 o 
   1  -8   8       76.91       80.26      9.55 o 
   2  -8   8    10612.09    10820.15    142.34 o 
   3  -8   8     1131.40     1131.47     18.34 o 
   4  -8   8     1357.77     1463.44     24.94 o 
   5  -8   8     2194.69     2254.80     28.18 o 
   6  -8   8     1972.88     1882.70     25.54 o 
   7  -8   8     3207.05     3220.53     68.02 o 
   8  -8   8       11.05        4.10     10.15 o 
   9  -8   8        1.94        2.65     16.33 o 
  10  -8   8      246.63      244.03     44.06 o 
  11  -8   8      131.81      103.82     10.34 o 
  12  -8   8     1522.54     1419.18     63.44 o 
  13  -8   8      465.44      427.67     71.41 o 
  -9  -7   8     1338.83     1354.27     38.75 o 
  -8  -7   8      988.29     1041.95     31.91 o 
  -7  -7   8       16.19       19.00      9.12 o 
  -6  -7   8      139.10      124.19     17.28 o 
  -5  -7   8      690.96      727.79     23.93 o 
  -4  -7   8     1448.33     1384.64     25.37 o 
  -3  -7   8     1107.13     1101.90     13.64 o 
  -2  -7   8     2448.65     2365.49     16.98 o 
  -1  -7   8      245.00      308.57      6.31 o 
   0  -7   8     3574.31     3575.32     27.71 o 
   1  -7   8     3574.71     3722.41     31.39 o 
   2  -7   8      324.81      278.23      8.43 o 
   3  -7   8     1313.56     1259.61     17.53 o 
   4  -7   8      176.81      238.59      8.74 o 
   5  -7   8     2697.31     2672.08     26.50 o 
   6  -7   8      961.25      938.44     31.72 o 
   7  -7   8       15.50        6.43      7.98 o 
   8  -7   8     1000.64     1090.14     25.64 o 
   9  -7   8       14.55       25.54      8.04 o 
  10  -7   8      878.03      932.09     34.00 o 
  11  -7   8      458.15      469.73     17.45 o 
  12  -7   8        3.01       11.33      8.74 o 
  13  -7   8      744.55      730.79     53.94 o 
 -11  -6   8     1199.18     2080.52     71.03 o 
 -10  -6   8      206.07      214.21     20.51 o 
  -9  -6   8      969.83      983.83     31.15 o 
  -8  -6   8     1228.87     1238.65     23.62 o 
  -7  -6   8      314.81      294.74     19.75 o 
  -6  -6   8     4992.69     5015.44     52.25 o 
  -5  -6   8      323.88      358.68      8.81 o 
  -4  -6   8     1597.95     1480.89     17.64 o 
  -3  -6   8     1788.18     1909.26     15.08 o 
  -2  -6   8      232.08      257.56      5.51 o 
  -1  -6   8     1732.92     1580.41     12.93 o 
   0  -6   8       50.84       65.34      5.93 o 
   1  -6   8     2290.28     2438.90     24.60 o 
   2  -6   8     5276.31     5283.74     42.33 o 
   3  -6   8      249.67      301.71      9.60 o 
   4  -6   8     1652.57     1621.22     20.66 o 
   5  -6   8        6.40       12.23      7.89 o 
   6  -6   8       67.88       79.48      9.42 o 
   7  -6   8     2042.52     1989.59     35.80 o 
   8  -6   8      753.56      718.27     36.84 o 
   9  -6   8      795.90      745.62     61.15 o 
  10  -6   8     1343.04     1416.52     54.32 o 
  11  -6   8       25.08       17.47     23.17 o 
  12  -6   8      986.71      988.35     54.32 o 
  13  -6   8       43.13       15.57     25.45 o 
 -15  -5   8     1117.19     1066.62     41.78 o 
 -14  -5   8        7.96       -2.28     13.67 o 
 -13  -5   8     1374.58     1317.84     11.47 o 
 -12  -5   8      286.82      316.06     16.01 o 
 -11  -5   8     2277.33     2256.28     25.65 o 
 -10  -5   8     1222.86     1307.36      8.99 o 
  -9  -5   8      877.06      792.41      9.23 o 
  -8  -5   8     1830.34     1851.09     31.66 o 
  -7  -5   8     1591.61     1539.74     12.25 o 
  -6  -5   8       48.78       49.34      3.85 o 
  -5  -5   8     7350.25     7600.06     40.00 o 
  -4  -5   8     1032.46     1129.38     10.69 o 
  -3  -5   8     1974.59     1913.48     14.46 o 
  -2  -5   8     4982.83     5469.70     33.43 o 
  -1  -5   8      349.99      392.92     17.23 o 
   0  -5   8      730.92      551.28     10.57 o 
   1  -5   8      825.86      811.91     15.52 o 
   2  -5   8      237.13      235.81     19.44 o 
   3  -5   8      426.15      367.67     14.50 o 
   4  -5   8      676.03      739.39     12.75 o 
   5  -5   8     4611.77     4691.75     60.13 o 
   6  -5   8     2390.90     2469.96     53.76 o 
   7  -5   8     3027.16     2951.02     44.72 o 
   8  -5   8      537.54      599.75     23.31 o 
   9  -5   8        0.76       -8.21     11.84 o 
  10  -5   8     1967.21     1782.49     60.40 o 
  11  -5   8      711.63      778.27     45.58 o 
  12  -5   8       55.25      105.20     48.23 o 
  13  -5   8     1257.91     1162.35     61.16 o 
 -15  -4   8       83.40        9.67     11.39 o 
 -14  -4   8     1226.40     1160.50     15.11 o 
 -13  -4   8       45.53       36.86      5.19 o 
 -12  -4   8     5342.59     5339.09     38.90 o 
 -11  -4   8     1246.26     1339.84     13.13 o 
 -10  -4   8      362.86      377.42      5.84 o 
  -9  -4   8     2258.83     2317.63     27.48 o 
  -8  -4   8      916.28      948.28     15.01 o 
  -7  -4   8      836.70      785.90     15.90 o 
  -6  -4   8     1691.53     1652.19     11.66 o 
  -5  -4   8       46.96       66.54      4.35 o 
  -4  -4   8     1509.24     1261.36     10.88 o 
  -3  -4   8     1457.85     1536.64     19.83 o 
  -2  -4   8    12794.35    12958.83     91.04 o 
  -1  -4   8     6359.33     6753.29     46.36 o 
   0  -4   8      541.67      710.71     10.68 o 
   1  -4   8     1492.47     1466.83     17.12 o 
   2  -4   8       15.66       38.93      5.75 o 
   3  -4   8        2.49       13.74      8.74 o 
   4  -4   8     1063.81      994.30     22.79 o 
   5  -4   8      363.97      419.86     33.61 o 
   6  -4   8     4887.54     5018.28     65.92 o 
   7  -4   8     1182.08     1086.37     30.78 o 
   8  -4   8     1148.75     1109.04     33.23 o 
   9  -4   8     3914.78     4011.43     97.29 o 
  10  -4   8      323.96      331.54     22.93 o 
  11  -4   8      342.02      381.33     37.60 o 
  12  -4   8     1015.74      986.45     52.42 o 
  13  -4   8       13.41       34.18     27.72 o 
 -17  -3   8       53.96       39.50     18.61 o 
 -16  -3   8      278.40      286.14     11.46 o 
 -15  -3   8        2.40        7.16      5.87 o 
 -14  -3   8      333.73      401.28    153.25 o 
 -13  -3   8      285.06      330.73     13.43 o 
 -12  -3   8      200.81      184.13      9.47 o 
 -11  -3   8     3036.24     3041.91     25.23 o 
 -10  -3   8      394.60      363.83     10.76 o 
  -9  -3   8      213.03      201.33      7.23 o 
  -8  -3   8     5234.36     5408.18     38.06 o 
  -7  -3   8      511.29      544.56      7.47 o 
  -6  -3   8     2151.11     2249.03     14.80 o 
  -5  -3   8     1872.04     1543.06     12.44 o 
  -4  -3   8     1414.40     1222.66     11.11 o 
  -3  -3   8    13994.44    14546.02     99.42 o 
  -2  -3   8     1883.25     2002.93     36.54 o 
  -1  -3   8      952.34      738.60     12.13 o 
   0  -3   8     5260.39     5473.12     40.01 o 
   1  -3   8      300.48      348.99     12.14 o 
   2  -3   8     4344.66     4574.60    107.21 o 
   3  -3   8       45.53       67.84     12.41 o 
   4  -3   8      300.37      321.22     43.49 o 
   5  -3   8     2751.85     2743.88     37.70 o 
   6  -3   8      206.87      177.35     16.71 o 
   7  -3   8     1635.81     1589.07     32.17 o 
   8  -3   8      161.25      164.58     20.71 o 
   9  -3   8       36.84       53.67     14.65 o 
  10  -3   8     1380.20     1332.63     41.24 o 
  11  -3   8       76.07       96.61     21.33 o 
  12  -3   8       97.44       54.31     28.11 o 
  13  -3   8      595.57      545.04     48.24 o 
 -17  -2   8      982.47      972.43     23.69 o 
 -16  -2   8       31.21       24.70      7.89 o 
 -15  -2   8       68.34       81.35      8.88 o 
 -14  -2   8      902.42      940.38     18.20 o 
 -13  -2   8        0.50        7.64      7.26 o 
 -12  -2   8     3949.82     3954.66     33.61 o 
 -11  -2   8      306.52      292.43     23.36 o 
 -10  -2   8       69.88       64.32      7.34 o 
  -9  -2   8     5017.61     4934.03     61.59 o 
  -8  -2   8       37.92       59.27      4.48 o 
  -7  -2   8     1602.85     1579.01     13.99 o 
  -6  -2   8      283.68      289.77      5.92 o 
  -5  -2   8     4136.70     4337.37     27.16 o 
  -4  -2   8     6012.28     6031.76     42.21 o 
  -3  -2   8      748.39      782.74     12.49 o 
  -2  -2   8     7251.26     6815.96     49.59 o 
  -1  -2   8       73.97      203.02      7.69 o 
   0  -2   8     1606.41     1688.60     22.72 o 
   1  -2   8     2969.26     2599.20     30.62 o 
   2  -2   8      707.25      784.25     24.69 o 
   3  -2   8     6190.06     6390.79     70.07 o 
   4  -2   8      662.89      715.98     19.44 o 
   5  -2   8       33.45       56.59     11.45 o 
   6  -2   8     8305.15     8255.68     97.54 o 
   7  -2   8      453.40      465.73     20.71 o 
   8  -2   8      520.64      604.75     23.17 o 
   9  -2   8      459.35      460.34     24.12 o 
  10  -2   8       16.95       14.71     13.40 o 
  11  -2   8     1394.98     1435.48     82.62 o 
  12  -2   8        8.78       -2.14     12.76 o 
  13  -2   8      239.78      206.61     61.91 o 
 -18  -1   8      230.72      153.95     16.33 o 
 -17  -1   8      389.04      378.99     43.05 o 
 -16  -1   8     1999.64     1985.21     27.16 o 
 -15  -1   8      221.65      221.02     25.87 o 
 -14  -1   8      857.01      904.57     16.41 o 
 -13  -1   8     4483.09     4426.99     42.71 o 
 -12  -1   8        4.47        3.67      6.00 o 
 -11  -1   8     1178.44     1270.39     22.45 o 
 -10  -1   8      183.87      189.54      8.59 o 
  -9  -1   8      820.94      810.85     12.34 o 
  -8  -1   8     6147.47     6145.51     40.73 o 
  -7  -1   8      174.96      158.08      6.58 o 
  -6  -1   8     7276.95     7644.56     45.96 o 
  -5  -1   8     1744.47     1704.91     17.14 o 
  -4  -1   8     2613.99     2836.36     34.78 o 
  -3  -1   8    21907.79    22437.33    194.99 o 
  -2  -1   8        0.41        8.94      5.21 o 
  -1  -1   8     3190.85     3000.68     36.81 o 
   0  -1   8     4179.88     4066.72     41.88 o 
   1  -1   8       69.52      153.04     28.11 o 
   2  -1   8     1714.84     1600.80     25.48 o 
   3  -1   8     1226.92     1380.64     29.73 o 
   4  -1   8      848.89      852.13     27.31 o 
   5  -1   8     3466.23     3535.93     49.79 o 
   6  -1   8     1096.24     1126.73     27.01 o 
   7  -1   8      290.20      270.58     30.76 o 
   8  -1   8     1209.45     1200.38     34.53 o 
   9  -1   8      153.17      136.03     19.97 o 
  10  -1   8      632.31      660.51     54.51 o 
  11  -1   8        0.92       20.37     14.60 o 
  12  -1   8       32.31       43.70     21.35 o 
  13  -1   8       21.63       12.19     23.93 o 
 -18   0   8      788.23      745.61     18.54 o 
 -17   0   8      473.99      478.92     16.24 o 
 -16   0   8      784.16      787.46     20.15 o 
 -15   0   8     2781.03     2851.79     40.85 o 
 -14   0   8      579.76      604.23     16.35 o 
 -13   0   8      335.67      331.16     12.49 o 
 -12   0   8     2184.70     2273.08     36.66 o 
 -11   0   8     2323.36     2425.37     23.38 o 
 -10   0   8     1915.16     1844.66     25.54 o 
  -9   0   8       28.05       61.39      5.91 o 
  -8   0   8      562.91      594.43     10.12 o 
  -7   0   8      522.90      514.68     12.88 o 
  -6   0   8     1413.27     1484.04     18.37 o 
  -5   0   8     8078.56     7906.23     53.59 o 
  -4   0   8     2908.45     3181.97     26.88 o 
  -3   0   8      363.20      347.75     12.31 o 
  -2   0   8     3113.97     3275.62     35.18 o 
  -1   0   8     3040.58     3050.02     39.67 o 
   0   0   8     8906.55     9081.75     83.58 o 
   1   0   8     4516.08     4341.89     46.60 o 
   2   0   8      168.59      175.36     14.43 o 
   3   0   8     2089.83     1985.32    115.13 o 
   4   0   8     6566.38     6484.65     70.43 o 
   5   0   8     3142.18     3051.27     49.50 o 
   6   0   8     4684.25     4629.79     64.55 o 
   7   0   8       21.90       19.40     12.13 o 
   8   0   8     4336.73     4245.88     59.20 o 
   9   0   8     3266.79     3201.78     51.56 o 
  10   0   8      115.01      114.75     27.16 o 
  11   0   8       42.14       48.34     20.44 o 
  12   0   8       17.48       15.89     17.90 o 
  13   0   8       71.52       78.10     20.52 o 
 -18   1   8      134.36      105.89     44.65 o 
 -17   1   8      460.58      455.33     62.74 o 
 -16   1   8     1132.82     1139.68     21.62 o 
 -15   1   8        0.10       -3.34      7.36 o 
 -14   1   8      869.59      874.81     17.37 o 
 -13   1   8      299.98      308.02     12.11 o 
 -12   1   8     2647.20     2699.40     35.29 o 
 -11   1   8     3773.92     3954.40     37.80 o 
 -10   1   8      187.12      200.74     10.85 o 
  -9   1   8     7750.58     7900.39     48.92 o 
  -8   1   8     2991.10     2893.86     24.36 o 
  -7   1   8     1580.77     1669.35     23.68 o 
  -6   1   8     6328.06     6499.44     45.69 o 
  -5   1   8      187.47      281.84      9.85 o 
  -4   1   8      594.31      510.29     10.87 o 
  -3   1   8      851.92      862.04     19.18 o 
  -2   1   8     1821.96     1734.45     25.34 o 
  -1   1   8    12118.29    12466.41    497.44 o 
   0   1   8      358.71      327.01     15.31 o 
   1   1   8     3040.98     3208.55     39.61 o 
   2   1   8     1691.47     1918.16     30.56 o 
   3   1   8     2855.50     2804.24    158.09 o 
   4   1   8     1554.26     1615.37     30.37 o 
   5   1   8      840.11      834.05     45.39 o 
   6   1   8      110.05      108.88     18.76 o 
   7   1   8     3544.38     3622.59     56.05 o 
   8   1   8      954.44      914.80     28.19 o 
   9   1   8     1907.77     1800.13     38.24 o 
  10   1   8     3204.57     3263.33    130.52 o 
  11   1   8      235.26      212.30     26.97 o 
  12   1   8      696.24      727.80     31.65 o 
  13   1   8      330.94      312.26     32.75 o 
 -18   2   8      807.91      761.72     26.04 o 
 -17   2   8      282.82      205.53     14.24 o 
 -16   2   8      273.31      249.74     36.84 o 
 -15   2   8      708.48      777.41     18.13 o 
 -14   2   8       80.74      104.16     11.01 o 
 -13   2   8     2118.53     2174.75     67.44 o 
 -12   2   8      430.39      450.28     14.48 o 
 -11   2   8      305.57      258.86     11.17 o 
 -10   2   8     2093.16     2119.26     27.95 o 
  -9   2   8      275.96      325.62     21.46 o 
  -8   2   8     4471.02     4552.21     35.35 o 
  -7   2   8     1601.48     1613.44     23.40 o 
  -6   2   8      143.16      161.82      7.15 o 
  -5   2   8       44.63       25.88      5.76 o 
  -4   2   8      318.31      340.81     22.41 o 
  -3   2   8     2112.23     1987.43     31.86 o 
  -2   2   8      710.16     1028.58     24.38 o 
  -1   2   8     2547.42     2649.16     37.81 o 
   0   2   8     3107.40     3108.90     49.79 o 
   1   2   8     2741.89     2580.76     36.39 o 
   2   2   8        4.30        6.07      9.62 o 
   3   2   8     2071.05     1946.32     49.01 o 
   4   2   8      538.13      591.44     21.63 o 
   5   2   8     1724.03     1751.88    106.76 o 
   6   2   8     1301.16     1254.39     29.66 o 
   7   2   8      424.22      388.77     20.52 o 
   8   2   8     1225.24     1218.81     30.93 o 
   9   2   8     1469.60     1379.62     42.36 o 
  10   2   8      660.66      678.67     28.26 o 
  11   2   8      208.66      197.18     21.34 o 
  12   2   8        6.80        2.04     15.69 o 
  13   2   8      659.44      659.81     43.68 o 
 -18   3   8       12.69        8.38     14.24 o 
 -17   3   8        9.45       -5.70     10.74 o 
 -16   3   8      152.87      116.62     17.60 o 
 -15   3   8        1.73        4.56     13.29 o 
 -14   3   8      453.50      494.90     26.59 o 
 -13   3   8       29.60       37.60     15.19 o 
 -12   3   8     3706.04     3796.61     44.70 o 
 -11   3   8      225.28      259.79     28.11 o 
 -10   3   8      316.40      285.80     10.61 o 
  -9   3   8     1806.28     1749.20     19.04 o 
  -8   3   8     1914.75     2093.72     22.78 o 
  -7   3   8     3449.83     3572.12     43.52 o 
  -6   3   8     2428.27     2466.64     24.14 o 
  -5   3   8     1331.80     1384.87     25.94 o 
  -4   3   8     2743.46     2574.26     38.39 o 
  -3   3   8     1922.33     1943.20     28.34 o 
  -2   3   8      171.30      152.86     12.92 o 
  -1   3   8      449.25      357.02     16.32 o 
   0   3   8     1198.54     1192.82     46.54 o 
   1   3   8     1611.49     1415.76     37.04 o 
   2   3   8       22.59       67.89     13.24 o 
   3   3   8      178.11      206.14     25.64 o 
   4   3   8     1569.30     1450.21     30.37 o 
   5   3   8       17.14        4.23     11.71 o 
   6   3   8      970.23      938.46     36.28 o 
   7   3   8      729.19      757.89     31.20 o 
   8   3   8      537.64      534.58     23.54 o 
   9   3   8      233.58      234.32     20.35 o 
  10   3   8      276.29      250.63     46.34 o 
  11   3   8      428.50      409.91     57.35 o 
  12   3   8      218.53      233.51     23.34 o 
 -18   4   8      941.12     1013.44     86.03 o 
 -17   4   8       73.27       78.45     15.58 o 
 -16   4   8      478.94      498.42     41.02 o 
 -15   4   8      231.92      221.81     24.31 o 
 -14   4   8       67.60       62.67     18.61 o 
 -13   4   8     2829.09     2780.91     58.51 o 
 -12   4   8      142.50      131.47     23.55 o 
 -11   4   8     1173.61     1231.15     17.73 o 
 -10   4   8     3899.46     3870.82     33.10 o 
  -9   4   8      209.67      177.25      7.94 o 
  -8   4   8     4544.32     4527.73     39.04 o 
  -7   4   8      180.11      242.20     11.84 o 
  -6   4   8     2281.48     2098.27     21.36 o 
  -5   4   8     8311.46     8620.76     82.29 o 
  -4   4   8      757.56      716.41     39.32 o 
  -3   4   8     1084.43      991.19     22.01 o 
  -2   4   8     1208.88     1247.01     43.12 o 
  -1   4   8     6207.84     6391.24     75.59 o 
   0   4   8     2637.03     2618.36     45.33 o 
   1   4   8     2162.82     2119.92     67.44 o 
   2   4   8      621.95      499.69     27.16 o 
   3   4   8     1872.54     1938.18     35.35 o 
   4   4   8        7.40        0.24      9.68 o 
   5   4   8       50.09       41.03     13.50 o 
   6   4   8     1922.73     1825.97     40.84 o 
   7   4   8        1.59        2.29     10.40 o 
   8   4   8      283.71      274.46     22.92 o 
   9   4   8        9.41       11.94     15.22 o 
  10   4   8      354.83      407.93     37.13 o 
  11   4   8       12.73       12.81     19.56 o 
  12   4   8      143.57      153.22     35.89 o 
 -17   5   8      337.08      300.62     22.42 o 
 -16   5   8      103.57       84.32     22.79 o 
 -15   5   8      522.17      569.73     33.04 o 
 -14   5   8     1768.53     1829.16     50.53 o 
 -13   5   8      621.94      575.06     48.62 o 
 -12   5   8     1132.03     1160.14     22.55 o 
 -11   5   8      468.97      449.67     13.46 o 
 -10   5   8      198.24      201.60     11.30 o 
  -9   5   8     2348.09     2407.79     26.42 o 
  -8   5   8      397.08      461.83     13.09 o 
  -7   5   8     1247.51     1171.86     18.40 o 
  -6   5   8     1420.59     1361.96     26.06 o 
  -5   5   8      458.35      470.29     22.12 o 
  -4   5   8     5391.96     5334.32     58.50 o 
  -3   5   8      416.85      430.24     18.99 o 
  -2   5   8     4874.80     4990.53     57.50 o 
  -1   5   8     1551.83     1508.12     30.61 o 
   0   5   8      591.63      568.14     33.43 o 
   1   5   8     2570.21     2557.07     93.67 o 
   2   5   8     1080.24     1053.67     27.39 o 
   3   5   8      948.95      955.77     36.09 o 
   4   5   8     2222.26     2237.00     52.81 o 
   5   5   8      106.56      124.45     16.11 o 
   6   5   8      397.46      377.42     20.70 o 
   7   5   8      330.32      330.25     25.44 o 
   8   5   8      951.63     1022.23     48.05 o 
   9   5   8     1524.90     1592.13     37.15 o 
  10   5   8        2.77        7.18     12.86 o 
  11   5   8      429.87      466.07     26.60 o 
 -17   6   8      245.50      286.56     23.09 o 
 -16   6   8      621.74      646.46     38.74 o 
 -15   6   8      539.75      501.36     34.18 o 
 -14   6   8     1580.28     1606.12     52.80 o 
 -13   6   8      436.22      395.01     47.86 o 
 -12   6   8       96.91       83.32     21.84 o 
 -11   6   8      233.45      226.96      8.46 o 
 -10   6   8      182.27      183.84      7.88 o 
  -9   6   8     1166.14     1120.75     15.47 o 
  -8   6   8       90.26      117.31     10.66 o 
  -7   6   8      824.09      819.32     13.65 o 
  -6   6   8     2747.63     2659.90     38.58 o 
  -5   6   8     2245.13     2135.41     49.40 o 
  -4   6   8      243.85      227.18     16.59 o 
  -3   6   8     3594.64     3570.38     47.56 o 
  -2   6   8     2104.93     2143.61     36.24 o 
  -1   6   8     4755.84     4898.18     60.00 o 
   0   6   8     1465.79     1299.56     30.61 o 
   1   6   8      389.95      384.09     25.07 o 
   2   6   8     3319.97     3295.24     83.03 o 
   3   6   8     1652.77     1559.32     73.13 o 
   4   6   8      440.14      459.51     43.87 o 
   5   6   8      587.07      554.01     28.02 o 
   6   6   8      600.37      618.08     37.60 o 
   7   6   8     2705.26     2702.88     52.83 o 
   8   6   8      340.64      379.95     22.71 o 
   9   6   8     1749.23     1731.95     39.15 o 
  10   6   8     1370.10     1400.22     37.19 o 
  11   6   8        0.72        5.90     13.46 o 
 -17   7   8      159.46      190.22     22.29 o 
 -16   7   8      547.20      590.62     40.26 o 
 -15   7   8     1236.97     1282.01     51.28 o 
 -14   7   8      262.97      178.89     45.20 o 
 -13   7   8      225.24      242.32     28.49 o 
 -12   7   8      786.39      797.26     45.01 o 
 -11   7   8      183.37      185.42     10.22 o 
 -10   7   8        3.42       11.41      6.00 o 
  -9   7   8      964.77      923.02     14.31 o 
  -8   7   8      221.46      248.05      9.17 o 
  -7   7   8       19.49        7.03     12.08 o 
  -6   7   8      149.51      142.28     15.47 o 
  -5   7   8     1674.09     1551.77     68.95 o 
  -4   7   8       23.68        6.75     10.81 o 
  -3   7   8      684.86      722.83     29.75 o 
  -2   7   8     2264.42     2237.16     56.42 o 
  -1   7   8     1031.13     1006.68     27.35 o 
   0   7   8     1665.42     1609.68     34.13 o 
   1   7   8     1584.45     1555.16     34.50 o 
   2   7   8      262.57      270.51     24.24 o 
   3   7   8      374.40      423.63     28.68 o 
   4   7   8       29.47       25.28     15.24 o 
   5   7   8      608.12      586.72     24.01 o 
   6   7   8      111.27      113.65     16.77 o 
   7   7   8      112.52      146.60     25.45 o 
   8   7   8     2858.18     2830.54     71.43 o 
   9   7   8      622.18      658.20     27.36 o 
  10   7   8       42.17       49.35     16.44 o 
 -16   8   8      372.04      429.19     62.67 o 
 -15   8   8       15.11        4.94     31.14 o 
 -14   8   8     1704.23     1764.16     59.64 o 
 -13   8   8       80.25       63.81     24.31 o 
 -12   8   8       21.13       26.18     11.58 o 
 -11   8   8      915.61      832.40     20.00 o 
 -10   8   8        2.02        8.59      6.95 o 
  -9   8   8      317.59      376.22     10.32 o 
  -8   8   8      171.98      190.90      8.88 o 
  -7   8   8      643.14      512.28     28.01 o 
  -6   8   8     1370.31     1350.22     38.06 o 
  -5   8   8       30.23       24.98     12.86 o 
  -4   8   8       30.27       13.29     11.84 o 
  -3   8   8      430.31      402.59     21.34 o 
  -2   8   8     2223.38     2109.42     38.62 o 
  -1   8   8      885.70      831.70     27.08 o 
   0   8   8       20.54       23.83     12.95 o 
   1   8   8      308.63      228.89     19.09 o 
   2   8   8     3672.20     3798.62    115.53 o 
   3   8   8        8.29        9.51     11.93 o 
   4   8   8      277.50      262.35     31.71 o 
   5   8   8      109.86      129.97     17.18 o 
   6   8   8        5.88        4.39     13.44 o 
   7   8   8     1863.83     1842.79     39.35 o 
   8   8   8       10.76       25.69     14.23 o 
   9   8   8      706.81      668.92     38.74 o 
  10   8   8     1105.26     1101.64     40.54 o 
 -16   9   8       52.46       56.21     28.86 o 
 -15   9   8     2456.32     2456.13     77.50 o 
 -14   9   8      247.05      292.45     35.70 o 
 -13   9   8      775.66      793.85     45.58 o 
 -12   9   8     1427.91     1251.02     32.67 o 
 -11   9   8      148.29      125.47      9.88 o 
 -10   9   8     3897.97     3705.06     34.31 o 
  -9   9   8        2.03        2.84      8.64 o 
  -8   9   8     2362.23     2364.19    268.24 o 
  -7   9   8     1449.84     1523.19     34.51 o 
  -6   9   8     1068.02      983.01     33.84 o 
  -5   9   8     6981.40     6920.57     81.85 o 
  -4   9   8     4313.69     4126.16     57.13 o 
  -3   9   8      529.72      528.16     29.38 o 
  -2   9   8       28.97       56.45     14.78 o 
  -1   9   8        8.15       10.46     12.04 o 
   0   9   8      312.06      329.34     20.52 o 
   1   9   8      286.58      251.24     19.06 o 
   2   9   8      134.55      134.57     17.36 o 
   3   9   8      280.79      290.89     20.60 o 
   4   9   8        4.73       -4.73     11.54 o 
   5   9   8     1286.94     1373.69     33.71 o 
   6   9   8      804.95      892.59     33.98 o 
   7   9   8        1.86      -13.42     13.42 o 
   8   9   8     1063.19     1700.20    765.39 o 
   9   9   8      271.56      232.82     31.90 o 
 -15  10   8      456.79      425.01     42.92 o 
 -14  10   8      425.35      370.70     39.50 o 
 -13  10   8       81.92       94.57     46.34 o 
 -12  10   8     1136.62     1221.60     52.42 o 
 -11  10   8      724.88      698.85     24.07 o 
 -10  10   8        1.39        3.00      6.90 o 
  -9  10   8     1880.93     1746.17     62.11 o 
  -8  10   8      162.45      140.53     21.15 o 
  -7  10   8     1353.01     1296.70     33.26 o 
  -6  10   8     3652.88     3752.37     55.47 o 
  -5  10   8      562.28      558.66     30.11 o 
  -4  10   8     3949.60     3957.96     56.36 o 
  -3  10   8     3893.29     3643.92     53.78 o 
  -2  10   8      423.12      507.04     29.25 o 
  -1  10   8     2408.00     2512.16     43.71 o 
   0  10   8      756.55      717.62     26.53 o 
   1  10   8     1932.74     1952.35     46.46 o 
   2  10   8      321.08      300.01     30.57 o 
   3  10   8      472.48      484.53     29.49 o 
   4  10   8     2023.71     2116.15     41.18 o 
   5  10   8      429.18      439.98     32.66 o 
   6  10   8      774.40      823.09     41.02 o 
   7  10   8     2249.09     2344.37     65.34 o 
   8  10   8        3.16       -8.36     18.99 o 
 -15  11   8       14.43        4.56     23.17 o 
 -14  11   8      302.81      267.00     62.67 o 
 -13  11   8      950.95      967.45     53.94 o 
 -12  11   8       67.64       52.41     26.97 o 
 -11  11   8      701.15      713.96     30.53 o 
 -10  11   8      679.91      685.28     12.66 o 
  -9  11   8        1.46       -3.14     10.94 o 
  -8  11   8      867.19      929.35     31.26 o 
  -7  11   8      194.72      207.04     20.55 o 
  -6  11   8     1057.49      997.80     37.68 o 
  -5  11   8     4024.47     4089.60     80.76 o 
  -4  11   8     1034.93      993.99     34.19 o 
  -3  11   8     3830.76     3773.42     65.18 o 
  -2  11   8     1153.21     1200.38     38.37 o 
  -1  11   8       30.61       39.54     14.96 o 
   0  11   8     6053.19     5817.65    158.32 o 
   1  11   8      430.14      497.32     28.49 o 
   2  11   8     3187.45     3250.69     52.63 o 
   3  11   8     1268.25     1277.79     39.53 o 
   4  11   8       94.65       82.40     25.07 o 
   5  11   8      590.01      472.88     52.04 o 
   6  11   8      740.34      779.41     41.02 o 
   7  11   8      647.49      682.54     39.88 o 
 -14  12   8      468.72      448.94     49.38 o 
 -13  12   8        4.67       -8.74     24.31 o 
 -12  12   8      829.95      924.13     53.56 o 
 -11  12   8      734.13      793.80     38.69 o 
 -10  12   8      657.53      715.53     37.93 o 
  -9  12   8      587.14      587.26     25.98 o 
  -8  12   8       48.36       72.27     17.95 o 
  -7  12   8      803.17      763.16     45.70 o 
  -6  12   8      413.49      429.53     27.92 o 
  -5  12   8      311.08      286.83     22.43 o 
  -4  12   8     1082.42     1140.21     37.71 o 
  -3  12   8       60.81      106.00     17.60 o 
  -2  12   8      940.29     1027.77     39.05 o 
  -1  12   8      712.45      732.78     29.25 o 
   0  12   8       98.22       93.68     17.61 o 
   1  12   8     1108.30     1133.54     32.91 o 
   2  12   8      384.96      432.31     30.47 o 
   3  12   8     1264.00     1342.66     41.10 o 
   4  12   8     1113.00     1279.18     52.40 o 
   5  12   8       77.21       83.94     20.72 o 
   6  12   8      283.91      213.45     29.25 o 
 -13  13   8      501.74      538.20     51.28 o 
 -12  13   8       45.25       44.06     49.75 o 
 -11  13   8     1019.24     1091.95     71.98 o 
 -10  13   8        2.84        6.40     15.24 o 
  -9  13   8      145.72       94.01     24.03 o 
  -8  13   8      697.79      657.67     86.79 o 
  -7  13   8        2.92       14.05     17.09 o 
  -6  13   8      635.43      605.00     28.55 o 
  -5  13   8      376.93      426.20     39.31 o 
  -4  13   8       66.61       65.55     17.60 o 
  -3  13   8      848.73      897.07     47.16 o 
  -2  13   8       46.62       69.18     17.25 o 
  -1  13   8      870.00      926.33     38.60 o 
   0  13   8      194.86      227.66     21.53 o 
   1  13   8      126.65      138.37     24.44 o 
   2  13   8     1694.69     1741.24     41.43 o 
   3  13   8      496.71      545.79     30.20 o 
   4  13   8      481.72      467.33     41.04 o 
 -11  14   8        9.66       -4.62     22.03 o 
 -10  14   8      596.07      665.43     39.89 o 
  -9  14   8      510.56      464.66     37.29 o 
  -8  14   8      145.49      155.55     26.25 o 
  -7  14   8      694.11      676.89     45.58 o 
  -6  14   8       70.46       76.46     22.51 o 
  -5  14   8      562.78      559.30     28.71 o 
  -4  14   8      378.29      371.55     32.03 o 
  -3  14   8        0.28       10.50     16.34 o 
  -2  14   8     1647.99     1749.77     92.12 o 
  -1  14   8      435.53      469.31     26.83 o 
   0  14   8      220.64      232.82     22.72 o 
   1  14   8     1500.09     1509.47     40.82 o 
   2  14   8       75.12       63.58     18.34 o 
   3  14   8      100.93      124.77     25.16 o 
  -9  15   8      636.41      714.67     36.10 o 
  -8  15   8      873.53      879.09     37.66 o 
  -7  15   8        0.84        2.80     17.66 o 
  -6  15   8      427.91      409.28     29.41 o 
  -5  15   8      106.07      119.59     34.27 o 
  -4  15   8       51.51       41.98     26.40 o 
  -3  15   8       97.28       61.66     24.46 o 
  -2  15   8      204.29      209.65     27.18 o 
  -1  15   8       36.64       23.31     19.56 o 
   0  15   8       98.80      113.10     27.54 o 
  -3 -17   9      565.22      643.41     36.84 o 
  -2 -17   9       47.28       46.33     19.37 o 
  -1 -17   9      627.37      589.48     31.53 o 
   0 -17   9      207.45      148.32     11.21 o 
   1 -17   9        7.88        7.12     10.18 o 
   2 -17   9      659.85      597.18     18.34 o 
   3 -17   9      885.90      828.93     30.00 o 
   4 -17   9      135.11      122.55     84.13 o 
  -5 -16   9      249.53      272.32     30.00 o 
  -4 -16   9     1289.07     1393.31     49.38 o 
  -3 -16   9       49.57       61.53     19.75 o 
  -2 -16   9     1492.48     1501.61     44.82 o 
  -1 -16   9      240.06      212.28     22.28 o 
   0 -16   9      364.90      290.94     12.25 o 
   1 -16   9     1129.61     1129.50     23.62 o 
   2 -16   9       53.37       56.72      9.89 o 
   3 -16   9     1288.80     1213.95     28.33 o 
   4 -16   9      767.31      743.47     24.83 o 
   5 -16   9        0.76       -3.16     10.87 o 
   6 -16   9      612.92      708.26     28.33 o 
  -9 -15   9      374.28      498.31     42.16 o 
  -5 -15   9       42.96       37.60     19.37 o 
  -4 -15   9      624.50      669.25     34.56 o 
  -3 -15   9     1187.50     1211.73     41.02 o 
  -2 -15   9      261.13      246.59     15.51 o 
  -1 -15   9      850.04      857.10     16.61 o 
   0 -15   9     1665.48     1587.26     22.34 o 
   1 -15   9       22.35       17.75      9.00 o 
   2 -15   9     1559.71     1528.91     37.61 o 
   3 -15   9      117.57       97.59     13.29 o 
   4 -15   9      310.08      308.96     28.30 o 
   5 -15   9      296.68      275.94     19.47 o 
   6 -15   9      197.20      208.53     19.87 o 
   7 -15   9     2306.64     2292.11     55.37 o 
   8 -15   9      126.65      172.67     35.45 o 
  -9 -14   9      822.99     1176.72     53.18 o 
  -8 -14   9      121.50       93.43     26.21 o 
  -5 -14   9       88.23       96.47     21.27 o 
  -4 -14   9     1489.33     1439.71     44.07 o 
  -3 -14   9      828.91      821.74     23.51 o 
  -2 -14   9     1078.23     1026.08     31.54 o 
  -1 -14   9      212.70      177.14      9.42 o 
   0 -14   9     1186.71     1154.52     25.10 o 
   1 -14   9      765.88      746.16     16.30 o 
   2 -14   9       32.43       19.55      7.74 o 
   3 -14   9     1382.89     1383.59     42.73 o 
   4 -14   9      307.26      310.07     20.70 o 
   5 -14   9       43.01       34.52     12.49 o 
   6 -14   9     1101.71     1078.59     35.90 o 
   7 -14   9      386.29      380.05     28.12 o 
   8 -14   9      860.27      891.00     33.54 o 
   9 -14   9      267.14      246.82     25.10 o 
  -8 -13   9        0.85        7.60     17.85 o 
  -5 -13   9      125.79      142.04     21.65 o 
  -4 -13   9     1634.60     1550.10     23.68 o 
  -3 -13   9      863.49      879.25     10.60 o 
  -2 -13   9        0.39        6.75      4.87 o 
  -1 -13   9     1653.12     1633.87     28.21 o 
   0 -13   9       41.14       40.47      9.09 o 
   1 -13   9     1380.43     1374.35     20.77 o 
   2 -13   9     1520.23     1522.41     23.23 o 
   3 -13   9      397.28      404.68     14.40 o 
   4 -13   9      761.81      793.54     20.09 o 
   5 -13   9       75.20       65.02      9.93 o 
   6 -13   9     1293.35     1258.21     33.51 o 
   7 -13   9      843.96      829.50     60.53 o 
   8 -13   9      101.45      106.25     19.31 o 
   9 -13   9      809.89      767.28     33.56 o 
  10 -13   9       61.12       61.04     20.26 o 
  -9 -12   9      319.44      301.57     31.52 o 
  -8 -12   9       66.28       86.21     22.79 o 
  -7 -12   9      238.98      238.52     26.59 o 
  -6 -12   9     2788.16     2710.17     85.49 o 
  -5 -12   9     3110.19     3042.04     63.46 o 
  -4 -12   9       17.98       22.13      3.37 o 
  -3 -12   9      115.72       81.98      7.77 o 
  -2 -12   9       11.40       17.08      5.89 o 
  -1 -12   9       23.43       19.56      4.92 o 
   0 -12   9      894.69      944.27     14.42 o 
   1 -12   9       25.15       38.73      7.16 o 
   2 -12   9      881.90      891.49     19.97 o 
   3 -12   9     2325.14     2381.21     41.33 o 
   4 -12   9        0.42       -6.97      7.99 o 
   5 -12   9     3095.13     2991.46     39.49 o 
   6 -12   9     1178.49     1146.34     27.16 o 
   7 -12   9      123.29       68.78     18.61 o 
   8 -12   9      817.83      708.00    121.36 o 
   9 -12   9       52.87       33.41     58.11 o 
  10 -12   9      179.73      191.87     24.67 o 
  -9 -11   9       72.90       91.91     23.17 o 
  -8 -11   9      197.83      178.51     24.69 o 
  -7 -11   9     4804.01     4710.17     89.32 o 
  -6 -11   9     1521.76     1607.28     66.48 o 
  -5 -11   9        0.75       -6.46     12.91 o 
  -4 -11   9     2859.39     2693.77     28.80 o 
  -3 -11   9      461.16      439.22      8.44 o 
  -2 -11   9      876.29      904.75     12.01 o 
  -1 -11   9       74.08       71.13      6.80 o 
   0 -11   9        7.03       13.31      5.20 o 
   1 -11   9     1185.39     1234.11     18.50 o 
   2 -11   9      300.56      330.67     14.05 o 
   3 -11   9       99.45      132.93     13.60 o 
   4 -11   9     1193.32     1210.61     22.35 o 
   5 -11   9      731.50      732.54     17.82 o 
   6 -11   9      716.51      668.80     22.33 o 
   7 -11   9       33.55       29.24     11.85 o 
   8 -11   9      125.57      104.23     47.10 o 
   9 -11   9     2364.18     2311.00    101.06 o 
  10 -11   9      514.90      527.19     67.99 o 
  11 -11   9      307.76      304.99     42.54 o 
 -10 -10   9     1542.31     1552.55     51.28 o 
  -9 -10   9        2.02       -3.80     15.19 o 
  -8 -10   9      889.99      917.32     37.22 o 
  -7 -10   9      487.92      643.04     33.04 o 
  -6 -10   9      957.69      995.21     34.19 o 
  -5 -10   9     2334.96     2378.43     50.53 o 
  -4 -10   9      144.84      166.66     12.26 o 
  -3 -10   9      741.81      742.25     11.16 o 
  -2 -10   9        6.31        6.10      3.73 o 
  -1 -10   9      338.84      317.14      9.65 o 
   0 -10   9     3769.46     3788.60     33.30 o 
   1 -10   9      359.51      332.72     12.75 o 
   2 -10   9     1274.82     1239.88     49.19 o 
   3 -10   9     1300.54     1315.13     22.08 o 
   4 -10   9      815.24      718.48     17.28 o 
   5 -10   9      105.62      116.67     14.05 o 
   6 -10   9        9.89        1.33      9.87 o 
   7 -10   9     1094.83     1114.92     23.41 o 
   8 -10   9      373.64      376.96     21.85 o 
   9 -10   9       22.50       29.99     18.80 o 
  10 -10   9      833.64      840.57     50.52 o 
  11 -10   9      649.65      621.01     49.00 o 
 -11  -9   9      375.21      419.69     31.90 o 
 -10  -9   9       51.49       97.23     22.03 o 
  -9  -9   9      419.19      434.51     28.87 o 
  -8  -9   9        3.68        7.98     14.43 o 
  -7  -9   9     3385.85     3309.84     85.88 o 
  -6  -9   9      172.16      189.45     14.59 o 
  -5  -9   9     2204.24     2252.21     33.80 o 
  -4  -9   9     1342.32     1392.60     28.42 o 
  -3  -9   9      336.75      332.12     18.76 o 
  -2  -9   9     1652.88     1752.62     21.08 o 
  -1  -9   9      453.45      485.94     22.17 o 
   0  -9   9      349.71      337.58     19.95 o 
   1  -9   9      670.50      683.89     15.57 o 
   2  -9   9      561.66      598.69     18.25 o 
   3  -9   9     2528.74     2593.04     32.77 o 
   4  -9   9     3401.05     3342.96     50.73 o 
   5  -9   9      745.79      711.77     17.31 o 
   6  -9   9     2008.96     2026.82     34.85 o 
   7  -9   9       52.27       61.23      9.54 o 
   8  -9   9      249.01      276.70     25.64 o 
   9  -9   9     1366.52     1354.99     30.92 o 
  10  -9   9       60.52       50.20     13.97 o 
  11  -9   9      707.41      632.41     47.86 o 
  12  -9   9      189.87      218.77     40.64 o 
 -14  -8   9      617.05      594.80     39.50 o 
 -13  -8   9      329.38      374.11     32.28 o 
 -12  -8   9      373.33      377.15     30.76 o 
 -11  -8   9      976.74      964.81     39.12 o 
 -10  -8   9        4.28       14.43     15.19 o 
  -9  -8   9       74.33      104.82     19.75 o 
  -8  -8   9     2738.01     2842.52     80.17 o 
  -7  -8   9      407.65      423.54     17.40 o 
  -6  -8   9      285.17      290.61     17.53 o 
  -5  -8   9      219.50      213.44      6.81 o 
  -4  -8   9     3261.93     3163.55     24.85 o 
  -3  -8   9     6145.64     6274.99     54.81 o 
  -2  -8   9       22.01       31.12      6.79 o 
  -1  -8   9     1744.73     1798.44     18.84 o 
   0  -8   9     2173.40     2307.71     36.27 o 
   1  -8   9      275.82      309.70     30.57 o 
   2  -8   9     3103.79     3184.41     39.72 o 
   3  -8   9        7.32        7.31      9.12 o 
   4  -8   9      424.85      421.48     19.94 o 
   5  -8   9     3277.45     3236.30     38.30 o 
   6  -8   9     1045.37     1039.86     24.31 o 
   7  -8   9     1484.35     1527.44     30.66 o 
   8  -8   9      792.52      822.34     19.22 o 
   9  -8   9      139.47      133.84     24.88 o 
  10  -8   9       98.11      115.98     21.27 o 
  11  -8   9       96.79      100.36     24.88 o 
  12  -8   9      393.58      374.49     45.20 o 
 -14  -7   9      241.32      200.92     28.11 o 
 -13  -7   9      195.53      230.92     26.59 o 
 -12  -7   9     1060.22     1022.18     40.64 o 
 -11  -7   9       80.72       65.33     18.61 o 
 -10  -7   9     1626.87     1714.83     45.21 o 
  -8  -7   9        1.14        7.55      8.85 o 
  -7  -7   9     1627.33     1574.59     30.82 o 
  -6  -7   9      515.51      514.17     19.81 o 
  -5  -7   9     2012.47     2162.34     17.85 o 
  -4  -7   9      192.97      213.54      6.77 o 
  -3  -7   9      497.26      496.93      9.07 o 
  -2  -7   9      174.55      167.69      5.59 o 
  -1  -7   9      169.85      193.54      6.25 o 
   0  -7   9       11.41       12.48      4.91 o 
   1  -7   9       30.99       29.92      7.50 o 
   2  -7   9     1506.40     1588.32     18.51 o 
   3  -7   9       16.48       29.51      7.05 o 
   4  -7   9      338.64      342.43     12.84 o 
   5  -7   9     1484.04     1529.09     21.73 o 
   6  -7   9     1362.70     1332.43     20.96 o 
   7  -7   9      226.12      206.01     13.34 o 
   8  -7   9      628.38      650.31     32.48 o 
   9  -7   9       60.51       68.12     10.71 o 
  10  -7   9      105.43      104.35     12.13 o 
  11  -7   9     1406.97     1332.58     28.68 o 
  12  -7   9       15.39       10.63      9.77 o 
 -11  -6   9      311.52      292.07     39.50 o 
 -10  -6   9      230.52      218.39     32.28 o 
  -9  -6   9       13.01        4.56      8.54 o 
  -8  -6   9      131.97      164.56     15.05 o 
  -7  -6   9     3475.49     3646.49     48.14 o 
  -6  -6   9     3531.72     3742.06     29.13 o 
  -5  -6   9      717.99      702.34      6.99 o 
  -4  -6   9     2093.02     2103.68     15.55 o 
  -3  -6   9     6832.82     7051.30     43.19 o 
  -2  -6   9      445.08      449.15      8.55 o 
  -1  -6   9     1305.85     1284.94     19.73 o 
   0  -6   9       86.91       80.85      7.29 o 
   1  -6   9      829.29      915.33     16.98 o 
   2  -6   9      914.24      881.96     13.67 o 
   3  -6   9      113.55      131.62     14.10 o 
   4  -6   9     5056.39     5165.47     44.47 o 
   5  -6   9     3296.68     3228.27     35.24 o 
   6  -6   9      391.74      375.33     15.11 o 
   7  -6   9     3959.16     3991.61     72.21 o 
   8  -6   9       23.79       18.36     13.03 o 
   9  -6   9      131.29      186.10     30.00 o 
  10  -6   9      111.59      139.39     29.62 o 
  11  -6   9      412.71      384.37     63.05 o 
  12  -6   9     1286.78     1318.48     64.58 o 
  13  -6   9       86.89       74.44     34.18 o 
 -17  -5   9        2.74       -4.18     17.09 o 
 -14  -5   9       19.66       34.94     27.72 o 
 -13  -5   9      859.11      855.29    219.17 o 
 -12  -5   9      487.12      446.71     13.96 o 
 -11  -5   9      631.21      548.73     14.38 o 
 -10  -5   9     1495.35     1542.11     10.80 o 
  -9  -5   9      266.77      250.06      3.36 o 
  -8  -5   9      861.34      832.79     12.03 o 
  -7  -5   9     2172.33     2122.23     12.92 o 
  -6  -5   9        0.57       -3.20      3.20 o 
  -5  -5   9      517.84      555.84      7.39 o 
  -4  -5   9     2719.38     2564.19     17.38 o 
  -3  -5   9       41.15       75.98      5.40 o 
  -2  -5   9     5270.78     5157.97     38.61 o 
  -1  -5   9      580.35      641.55     13.57 o 
   0  -5   9      476.21      402.12     12.03 o 
   1  -5   9     1897.04     1940.00     40.47 o 
   2  -5   9      671.92      742.26     13.83 o 
   3  -5   9     4793.34     4804.94     49.31 o 
   4  -5   9       33.40       44.21      7.19 o 
   5  -5   9      635.76      588.93     20.17 o 
   6  -5   9     5642.71     5488.40    109.30 o 
   7  -5   9      973.32     1011.98     49.19 o 
   8  -5   9      740.18      761.64     32.84 o 
   9  -5   9      504.77      524.43     25.52 o 
  10  -5   9      118.16      126.06     19.90 o 
  11  -5   9      912.22      837.16     51.66 o 
  12  -5   9      241.99      230.16     38.36 o 
  13  -5   9     1014.10      995.94     94.58 o 
 -16  -4   9       37.41       54.31     20.13 o 
 -15  -4   9     1335.72     1407.38     43.68 o 
 -14  -4   9      143.85      128.82      8.93 o 
 -13  -4   9        0.20        7.42      4.44 o 
 -12  -4   9     4587.86     4543.21     34.02 o 
 -11  -4   9      929.30     1017.14     10.26 o 
 -10  -4   9      406.91      385.17      6.83 o 
  -9  -4   9      624.61      598.57     19.15 o 
  -8  -4   9       84.40       61.86      4.19 o 
  -7  -4   9     1607.48     1611.02     14.10 o 
  -6  -4   9     5123.21     5482.80     31.98 o 
  -5  -4   9      120.35      178.83      6.73 o 
  -4  -4   9     2921.98     2833.38     20.26 o 
  -3  -4   9      217.95      214.83     12.14 o 
  -2  -4   9       37.66       46.92      5.47 o 
  -1  -4   9     4271.37     4031.97     40.27 o 
   0  -4   9      214.53      229.35     12.55 o 
   1  -4   9     4836.97     4915.96     41.59 o 
   2  -4   9     1026.49     1138.51     15.67 o 
   3  -4   9      472.93      531.13     25.64 o 
   4  -4   9      206.81      232.77     29.63 o 
   5  -4   9      268.01      317.81     16.88 o 
   6  -4   9     3231.82     3223.91     46.75 o 
   7  -4   9      764.08      805.30     25.63 o 
   8  -4   9      952.49     1042.94     39.69 o 
   9  -4   9     2662.65     2545.65     47.25 o 
  10  -4   9      736.72      789.15     30.72 o 
  11  -4   9      283.62      307.93     35.51 o 
  12  -4   9     1190.58     1199.57     61.54 o 
  13  -4   9      120.54      104.44     35.70 o 
 -17  -3   9      141.26      138.25     36.08 o 
 -15  -3   9       16.14        1.13      6.61 o 
 -14  -3   9      308.69      304.17     13.34 o 
 -13  -3   9      737.28      753.56     13.81 o 
 -12  -3   9      964.92      938.10     14.80 o 
 -11  -3   9       25.39       37.16      8.97 o 
 -10  -3   9     3322.39     3278.82     32.73 o 
  -9  -3   9     1234.67     1216.28     20.95 o 
  -8  -3   9     2988.81     2891.93     26.44 o 
  -7  -3   9      813.92      896.41     12.25 o 
  -6  -3   9     4586.77     4725.47     30.35 o 
  -5  -3   9     2962.63     2967.01     20.03 o 
  -4  -3   9     1655.23     1667.94     17.45 o 
  -3  -3   9    12783.34    13526.89     99.00 o 
  -2  -3   9     1836.29     1680.63     22.11 o 
  -1  -3   9     2210.15     2401.68     42.26 o 
   0  -3   9    12259.40    12558.40    119.36 o 
   1  -3   9      293.91      275.51     15.95 o 
   2  -3   9     2231.68     2057.13     59.09 o 
   3  -3   9     3210.24     3174.72     45.00 o 
   4  -3   9      200.88      221.67     14.96 o 
   5  -3   9      384.21      418.59     29.44 o 
   6  -3   9        0.71        5.22     10.13 o 
   7  -3   9      796.06      723.85     24.91 o 
   8  -3   9     1569.34     1507.74     35.36 o 
   9  -3   9        9.03       21.94     14.14 o 
  10  -3   9     2091.53     2067.36     44.95 o 
  11  -3   9      474.00      479.83     28.01 o 
  12  -3   9      396.21      434.61     44.25 o 
  13  -3   9      928.62      877.42     93.06 o 
 -17  -2   9     1309.14     1171.99    109.40 o 
 -16  -2   9      477.46      408.05     14.44 o 
 -15  -2   9      333.49      332.67     10.82 o 
 -14  -2   9      761.02      805.94     21.41 o 
 -13  -2   9      610.13      600.64     12.76 o 
 -12  -2   9       53.12       45.01     13.10 o 
 -11  -2   9       11.60        8.38      7.30 o 
 -10  -2   9     1400.53     1431.36     19.32 o 
  -9  -2   9     2720.53     2712.83     24.24 o 
  -8  -2   9        7.99        5.07      4.55 o 
  -7  -2   9     1473.10     1446.17     13.55 o 
  -6  -2   9      778.58      755.18     11.11 o 
  -5  -2   9      356.14      290.09     17.30 o 
  -4  -2   9    11020.65    11148.83     82.58 o 
  -3  -2   9     3203.42     3302.05     26.77 o 
  -2  -2   9     3143.38     3108.88     26.31 o 
  -1  -2   9     3569.21     3643.69     30.25 o 
   0  -2   9      266.47      280.82     37.03 o 
   1  -2   9     5589.56     5326.10    166.76 o 
   2  -2   9       17.91        5.75      8.20 o 
   3  -2   9     3258.27     3236.67     55.49 o 
   4  -2   9     1688.59     1655.95     35.33 o 
   5  -2   9      124.91      112.23     16.71 o 
   6  -2   9     4979.38     5010.38     71.35 o 
   7  -2   9       70.30       41.78     15.66 o 
   8  -2   9       55.90       43.98     23.18 o 
   9  -2   9      229.33      236.39     28.30 o 
  10  -2   9       66.37       95.32     20.69 o 
  11  -2   9      657.71      706.66     35.89 o 
  12  -2   9      144.76      135.58     22.45 o 
  13  -2   9      187.97      193.22     25.99 o 
 -18  -1   9      509.60      437.05     48.81 o 
 -17  -1   9      702.35      650.73     18.24 o 
 -16  -1   9     1571.49     1423.37     21.11 o 
 -15  -1   9      565.47      518.95     13.86 o 
 -14  -1   9     2697.70     2639.80     29.18 o 
 -13  -1   9     4096.85     4176.65     44.68 o 
 -12  -1   9      457.76      395.62     12.59 o 
 -11  -1   9      743.09      804.34     14.66 o 
 -10  -1   9     1022.28      943.36     13.20 o 
  -9  -1   9      233.57      224.30     11.51 o 
  -8  -1   9     1021.70      983.88     14.75 o 
  -7  -1   9      172.70      184.85      6.76 o 
  -6  -1   9     1335.86     1187.63     22.02 o 
  -5  -1   9     1946.34     1856.98     19.57 o 
  -4  -1   9     2450.22     2265.82     20.86 o 
  -3  -1   9     5634.91     5521.23     60.72 o 
  -2  -1   9     2717.18     2815.43     27.24 o 
  -1  -1   9     1285.10     1096.05     20.76 o 
   0  -1   9     4686.44     4728.49     49.81 o 
   1  -1   9      189.01      200.54     13.32 o 
   2  -1   9      104.41       43.78     10.85 o 
   3  -1   9     2022.20     1889.77     37.97 o 
   4  -1   9     2941.72     3056.35     43.79 o 
   5  -1   9     7343.56     7009.12    169.24 o 
   6  -1   9      466.43      457.88     21.45 o 
   7  -1   9     7172.28     7106.92     86.09 o 
   8  -1   9     1922.64     1817.05     38.82 o 
   9  -1   9       76.88       91.46     18.42 o 
  10  -1   9      872.50      854.40     31.96 o 
  11  -1   9      601.20      637.70     30.54 o 
  12  -1   9      818.38      801.24     42.25 o 
  13  -1   9      314.39      297.39     37.22 o 
 -18   0   9      230.52       89.40     72.73 o 
 -17   0   9      501.92      569.01     17.48 o 
 -16   0   9      266.80      219.45     18.42 o 
 -15   0   9     1088.28     1051.55     19.27 o 
 -14   0   9      320.90      325.02     15.11 o 
 -13   0   9      593.56      638.79     23.49 o 
 -12   0   9     1434.35     1474.32     18.61 o 
 -11   0   9        4.09        3.64      8.11 o 
 -10   0   9     1448.74     1462.24     16.99 o 
  -9   0   9     4734.54     4967.15     42.36 o 
  -8   0   9      713.09      713.89     11.59 o 
  -7   0   9     4563.61     4523.35     36.82 o 
  -6   0   9     1763.29     1657.05     24.56 o 
  -5   0   9      114.67       98.48      9.69 o 
  -4   0   9     7556.78     7484.92     54.13 o 
  -3   0   9     2741.71     2626.15     54.02 o 
  -2   0   9     9958.32     8952.18     82.77 o 
  -1   0   9     4642.11     5135.36     53.64 o 
   0   0   9      644.30      590.85     18.75 o 
   1   0   9      960.91      902.07     22.28 o 
   2   0   9        3.65       11.62      9.76 o 
   3   0   9     8121.36     8120.40     86.56 o 
   4   0   9      383.70      357.38     24.22 o 
   5   0   9      734.34      707.07     24.55 o 
   6   0   9     3925.04     3580.21     52.54 o 
   7   0   9     1336.30     1317.16     32.47 o 
   8   0   9      412.40      424.34     70.08 o 
   9   0   9      302.84      317.16     22.62 o 
  10   0   9     1000.36      997.17     33.29 o 
  11   0   9      362.78      336.72     31.67 o 
  12   0   9      429.89      378.28     28.36 o 
 -18   1   9      225.27      189.54     30.57 o 
 -17   1   9      370.33      405.20     14.40 o 
 -16   1   9      871.13      804.40     17.20 o 
 -15   1   9        0.32       -0.93      5.67 o 
 -14   1   9     1698.32     1804.72     30.94 o 
 -13   1   9      323.90      325.67     15.58 o 
 -12   1   9     1829.83     1864.73     21.03 o 
 -11   1   9     1295.92     1246.30     15.12 o 
 -10   1   9       24.43       42.30      6.49 o 
  -9   1   9     3585.05     3580.44     37.02 o 
  -8   1   9     4886.13     4830.30     55.96 o 
  -7   1   9       20.97       28.38      6.51 o 
  -6   1   9     6111.94     5969.06     47.22 o 
  -5   1   9     1793.49     1929.21     21.72 o 
  -4   1   9      191.25      190.28      9.76 o 
  -3   1   9      543.02      426.49     24.31 o 
  -2   1   9      925.41      967.88     21.07 o 
  -1   1   9     2617.53     2345.35     33.46 o 
   0   1   9       26.65       16.59     10.07 o 
   1   1   9      736.67      637.73     21.29 o 
   2   1   9     5585.82     5416.52     70.55 o 
   3   1   9      485.51      449.60     31.91 o 
   4   1   9     4737.13     4477.41     65.15 o 
   5   1   9     3959.12     3796.11     53.19 o 
   6   1   9     1644.95     1547.65     40.89 o 
   7   1   9     1887.05     1935.19     38.18 o 
   8   1   9      868.97      904.98     33.80 o 
   9   1   9      301.59      374.79     27.11 o 
  10   1   9        4.10       -5.74     20.89 o 
  11   1   9       20.41       28.36     18.47 o 
  12   1   9      867.72      867.61     35.56 o 
 -18   2   9      287.76      257.37    184.21 o 
 -17   2   9      215.13      159.72     52.98 o 
 -16   2   9      226.34      222.23     18.36 o 
 -15   2   9     1433.63     1393.87     91.36 o 
 -14   2   9      212.06      124.98     87.17 o 
 -13   2   9     2815.52     2911.99     53.95 o 
 -12   2   9      265.22      320.02     14.57 o 
 -11   2   9       75.59       68.90      7.47 o
[truncated: 266,652 more chars]
